# Supplementary material for: Interfacial compatibility critically controls Ru/TiO2 metal-support interaction modes in CO2 hydrogenation
Source: Nat Commun. 2022 Jan 17;13:327. doi: 10.1038/s41467-021-27910-4 (PMC8764066; doi:10.1038/s41467-021-27910-4)
Supplement: Supplementary file 4 — Source Data [file 41467_2021_27910_MOESM4_ESM.xlsx]

## Sheet: figure 1b
T	Ru/A-TiO2-Air-H2	Ru/R-TiO2-air-H2			T	Ru/A-TiO2-H2	Ru/R-TiO2-H2
120	0.03133	0.82851			120	0	0.05782
140	0.02724	2.39661			140	0	0.20889
160	0	5.14815			160	0.62714	0.46871
180	0	9.99337			180	3.02997	0.96375
200	0.57346	19.4596			200	4.55527	1.89378
220	0.72743	34.2715			220	6.0078	3.58763
240	0.37589	52.75			240	9.0768	6.60782
260	1.14655	70.4343			260	13.5391	12.7071
280	1.66661	82.6756			280	20.4086	20.5288
300	1.73235	89.0455			300	29.4289	31.4966
320	2.83	91.1958			320	41.604	45.3958

## Sheet: figure1c
T	TiO2-R-H2		TiO2-R-Air-H2		TiO2-A-H2		TiO2-A-Air-H2
120		120	--	120		120
140		140	100	140		140
160		160	100	160		160
180		170	100	180		180
200	100	180	100	200	100	200
220	100	190	100	220	100	220	0
240	100	200	100	240	100	240	0
260	100	220	100	260	99.1197	260	0
280	100	240	100	280	99.0055	280	0
300	100	260	100	300	98.5676	300	0
		280	100
		300	100

## Sheet: figure 1d
	2%Ru/R-TiO2-H2(TiN)		2%Ru/R-TiO2-air-H2(TiN)		2%Ru/R-TiO2-H2(NaCl)		2%Ru/R-TiO2-air-H2(NaCl)					2%Ru/P25-TiO2-H2	2%Ru/P25-TiO2-air-H2
120	0	120	0.43375	120	0.20975	120	0.75873				120	0.24627	0.79745
140	0	140	1.02178	140	0.4	140	0.90458				140	0.69005	1.50192
160	0	160	2.50585	160	0.64111	160	3.15803				160	1.25318	3.08253
180	1.71688	180	5.62225	180	1.68608	180	6.58447				180	2.1942	6.14387
200	3.38555	200	11.2287	200	3.45875	200	12.3904				200	3.97691	11.7186
220	5.88021	220	19.9571	220	6.90511	220	22.5244				220	6.91194	20.7822
240	10.0045	240	32.8703	240	11.3669	240	37.0256				240	11.721	33.5957
260	15.8801	260	49.2017	260	18.2283	260	53.1961				280	28.1705	64.632
280	25.7176	280	65.2334	280	28.1261	280	68.3978				320	56.8999	83.0773
300	38.2961	300	77.6043	300	42.2124	300	78.9158
320	49.8751	320	84.9589	320	58.6446	320	85.0382

## Sheet: figure1e,f
T	2 % Ru/R-TiO2-H2	2 % Ru/R-TiO2-Air-H2	2 % Ru/R-TiO2- H2-Air-H2	2 % Ru/R-TiO2- H2-Ar-H2					T	4 % Ru/R-TiO2-H2	4 % Ru/R-TiO2- Air-H2	4 % Ru/R-TiO2- H2-Air-H2	4 % Ru/R-TiO2- H2-Ar-H2
120	0.05782	0.82851	1.09726	0.3921					120	0	0.55916	1.01089	0.35167
140	0.20889	2.39661	1	0.64356					140	0.59741	3.51711	1.97162	1.03453
160	0.46871	5.14815	2.13202	1.10032					160	0.87376	7.43903	4.2744	2.1641
180	0.96375	9.99337	5.80837	2.09782					180	1.59763	15.4758	8.90949	4.44335
200	1.89378	19.4596	8.81663	3.73094					200	2.97097	30.0108	17.7566	8.54161
220	3.58763	34.2715	14.1631	6.46931					220	5.33688	49.9894	31.569	15.0852
240	6.60782	52.75	22.1135	10.5543					240	9.51582	69.9852	49.864	24.2805
260	12.7071	70.4343	31.341	16.2083					260	16.5438	82.0124	67.6839	36.0931
280	20.5288	82.6756	40.7814	23.2113					280	26.3901	89.7875	79.2778	49.7219
300	31.4966	89.0455	48.7274	32.4685					300	40.505	92.5243	85.2528	63.1715
320	45.3958	91.1958	54.3309	43.413					320	57.4332	93.0149	87.4652	74.5619

## Sheet: figure3a
	RuO2/R-TiO2		RuO2/A-TiO2
89.852	0.02032	89.4765	0.02271
89.9984	0.01943	89.6687	0.02368
90.1634	0.01943	89.8566	0.02381
90.3191	0.02133	90.0467	0.02286
90.4844	0.02043	90.2307	0.02218
90.6663	0.02133	90.4218	0.0216
90.8205	0.02043	90.61	0.02308
90.973	0.02088	90.7908	0.02366
91.1287	0.02133	90.9734	0.02381
91.2984	0.02133	91.157	0.02299
91.4716	0.02222	91.3313	0.02173
91.6395	0.02122	91.5196	0.02168
91.7859	0.01999	91.6893	0.02284
91.9341	0.02357	91.8761	0.02321
92.1127	0.02267	92.049	0.02316
92.2795	0.02178	92.2312	0.02271
92.4506	0.02122	92.398	0.02168
92.6053	0.02088	92.5709	0.02212
92.761	0.02077	92.7456	0.02338
92.9195	0.01864	92.9185	0.02464
93.0924	0.01853	93.0881	0.02427
93.256	0.01775	93.2624	0.02314
93.4042	0.01954	93.4339	0.02308
93.5721	0.0173	93.6032	0.02323
93.7342	0.01641	93.7686	0.02405
93.8942	0.0173	93.9304	0.02543
94.0624	0.01361	94.0986	0.02508
94.2153	0.01596	94.2618	0.02462
94.3774	0.01685	94.4254	0.0236
94.5299	0.01685	94.5861	0.02373
94.6964	0.01506	94.7647	0.02536
94.8675	0.01596	94.9143	0.0256
95.0325	0.01226	95.0822	0.02529
95.1857	0.01406	95.2462	0.02425
95.3532	0.0145	95.4019	0.02308
95.5153	0.01282	95.5665	0.02321
95.6725	0.0154	95.7305	0.0244
95.8457	0.01596	95.8908	0.02514
96.0071	0.01462	96.034	0.0241
96.1557	0.01406	96.1958	0.02345
96.3125	0.01506	96.3611	0.02264
96.4746	0.01585	96.5212	0.02262
96.6493	0.01271	96.6772	0.02412
96.8075	0.01182	96.8283	0.02418
96.9664	0.01585	96.984	0.0239
97.1221	0.01596	97.1458	0.02321
97.2857	0.01417	97.3	0.0221
97.4446	0.0173	97.454	0.02257
97.61	0.01506	97.6115	0.02321
97.7797	0.0145	97.7611	0.02427
97.9196	0.0173	97.9211	0.02316
98.085	0.01999	98.0829	0.02286
98.2511	0.01775	98.2361	0.02234
98.4197	0.02133	98.3932	0.02233
98.5736	0.02301	98.5382	0.02368
98.7329	0.02043	98.6982	0.02418
98.8947	0.02211	98.8585	0.02292
99.05	0.0239	99.0099	0.02257
99.2218	0.02133	99.1606	0.02181
99.38	0.02536	99.3024	0.02196
99.5332	0.02614	99.4599	0.02388
99.6979	0.0248	99.612	0.02388
99.8658	0.02939	99.7605	0.02323
100.033	0.02793	99.9191	0.02257
100.199	0.02838	100.073	0.02166
100.348	0.02972	100.222	0.02264
100.514	0.03107	100.375	0.02353
100.68	0.0333	100.53	0.02397
100.846	0.03241	100.688	0.02307
101.009	0.03465	100.838	0.02308
101.181	0.037	100.988	0.02188
101.34	0.03655	101.14	0.02284
101.493	0.03565	101.305	0.02382
101.676	0.03733	101.453	0.0244
101.834	0.03868	101.6	0.02358
102	0.04326	101.754	0.02271
102.159	0.04136	101.912	0.0221
102.317	0.0427	102.065	0.02307
102.483	0.04684	102.215	0.02368
102.642	0.0455	102.369	0.02462
102.807	0.04953	102.521	0.02336
102.965	0.05043	102.675	0.02234
103.136	0.04953	102.835	0.02218
103.293	0.053	102.979	0.02351
103.457	0.05255	103.128	0.02471
103.624	0.05613	103.288	0.02449
103.789	0.05748	103.441	0.02329
103.946	0.05837	103.588	0.02292
104.11	0.06061	103.74	0.02286
104.272	0.05971	103.887	0.02358
104.44	0.06251	104.035	0.02501
104.606	0.06553	104.195	0.02462
104.759	0.06609	104.349	0.02375
104.916	0.0718	104.502	0.02323
105.087	0.07012	104.658	0.02279
105.261	0.07269	104.806	0.0244
105.425	0.07314	104.956	0.02508
105.59	0.07504	105.112	0.02449
105.744	0.07863	105.252	0.02368
105.903	0.08165	105.415	0.02358
106.066	0.08221	105.565	0.02329
106.242	0.08523	105.72	0.02432
106.384	0.08747	105.87	0.02558
106.547	0.08803	106.026	0.02523
106.718	0.09015	106.177	0.02477
106.873	0.09239	106.335	0.02418
107.051	0.0991	106.489	0.02358
107.215	0.09922	106.648	0.02501
107.384	0.10325	106.796	0.0259
107.526	0.10235	106.953	0.02582
107.685	0.1085	107.096	0.02536
107.853	0.11074	107.257	0.02464
108.025	0.11388	107.414	0.02499
108.191	0.11567	107.564	0.0261
108.344	0.11701	107.719	0.02669
108.505	0.12193	107.877	0.02671
108.662	0.12831	108.039	0.02582
108.838	0.12954	108.204	0.02573
109.004	0.13413	108.357	0.02566
109.161	0.13458	108.511	0.02715
109.321	0.13894	108.669	0.02839
109.483	0.14353	108.822	0.0278
109.648	0.15013	108.985	0.02714
109.812	0.15103	109.14	0.02684
109.982	0.15506	109.302	0.02714
110.14	0.15875	109.448	0.02884
110.302	0.16457	109.613	0.0293
110.467	0.16905	109.773	0.02982
110.633	0.17162	109.934	0.02935
110.801	0.17789	110.091	0.02876
110.951	0.1855	110.249	0.02921
111.12	0.18829	110.407	0.03093
111.277	0.19042	110.566	0.03217
111.456	0.19546	110.726	0.03196
111.628	0.20128	110.875	0.03187
111.778	0.20709	111.047	0.03174
111.94	0.21012	111.203	0.03196
112.094	0.21101	111.357	0.03409
112.271	0.22008	111.53	0.03492
112.431	0.22444	111.675	0.03505
112.6	0.22892	111.839	0.03485
112.752	0.23709	111.998	0.03455
112.913	0.24145	112.163	0.03564
113.073	0.24917	112.326	0.03779
113.244	0.2532	112.486	0.03907
113.413	0.25756	112.651	0.03883
113.573	0.26338	112.81	0.03883
113.727	0.2692	112.974	0.03964
113.9	0.27424	113.14	0.04075
114.055	0.27872	113.295	0.04328
114.226	0.28588	113.457	0.04497
114.382	0.29024	113.625	0.04528
114.554	0.29696	113.79	0.0458
114.711	0.30367	113.956	0.04637
114.876	0.3105	114.117	0.04809
115.037	0.31128	114.283	0.0509
115.197	0.31855	114.45	0.05222
115.368	0.32605	114.608	0.05335
115.531	0.32885	114.763	0.05451
115.694	0.33814	114.936	0.05547
115.848	0.34396	115.094	0.05769
116.019	0.34317	115.259	0.06073
116.183	0.35078	115.428	0.06295
116.337	0.35739	115.588	0.06452
116.497	0.36231	115.755	0.066
116.675	0.36813	115.916	0.06731
116.843	0.37227	116.076	0.07058
116.992	0.37406	116.245	0.07436
117.153	0.37988	116.421	0.0768
117.323	0.38704	116.576	0.07922
117.485	0.39062	116.737	0.08115
117.654	0.39633	116.903	0.08375
117.806	0.39991	117.063	0.0876
117.974	0.40405	117.229	0.09224
118.13	0.41166	117.395	0.09611
118.3	0.41468	117.56	0.09885
118.467	0.41871	117.737	0.10151
118.626	0.42643	117.903	0.10536
118.79	0.42733	118.055	0.11059
118.94	0.43303	118.225	0.11622
119.104	0.43572	118.393	0.12058
119.262	0.4393	118.557	0.12452
119.441	0.44333	118.722	0.12961
119.593	0.45004	118.894	0.13436
119.749	0.45094	119.052	0.14122
119.92	0.45419	119.213	0.14862
120.082	0.45631	119.388	0.15484
120.249	0.46269	119.56	0.16083
120.408	0.4684	119.721	0.16699
120.561	0.47064	119.881	0.17385
120.731	0.4712	120.056	0.18214
120.894	0.47198	120.216	0.19126
121.055	0.47746	120.39	0.1996
121.225	0.47825	120.562	0.207
121.377	0.48015	120.725	0.2164
121.54	0.48194	120.89	0.22483
121.711	0.48496	121.059	0.2358
121.872	0.4863	121.235	0.24695
122.041	0.48597	121.404	0.25709
122.204	0.49123	121.567	0.26752
122.359	0.48955	121.736	0.27803
122.525	0.49346	121.921	0.28876
122.685	0.49526	122.087	0.30222
122.843	0.49581	122.254	0.31539
123.014	0.4994	122.435	0.32791
123.168	0.50152	122.601	0.33988
123.337	0.49984	122.781	0.35248
123.49	0.50253	122.953	0.36624
123.66	0.50298	123.127	0.38156
123.833	0.506	123.301	0.397
123.989	0.50387	123.483	0.41108
124.146	0.5079	123.654	0.42541
124.315	0.5079	123.831	0.43903
124.475	0.50868	123.998	0.45392
124.642	0.51137	124.168	0.47019
124.799	0.50924	124.356	0.48519
124.969	0.51226	124.533	0.49851
125.123	0.51506	124.709	0.51222
125.283	0.51361	124.891	0.52604
125.445	0.51327	125.064	0.53982
125.624	0.51551	125.24	0.55513
125.78	0.51898	125.408	0.56882
125.931	0.51943	125.586	0.58197
126.094	0.51999	125.757	0.59412
126.257	0.52211	125.922	0.605
126.418	0.52211	126.105	0.61706
126.58	0.52211	126.277	0.62964
126.742	0.52267	126.447	0.64064
126.905	0.5239	126.622	0.64947
127.065	0.52569	126.785	0.65781
127.228	0.52312	126.957	0.66506
127.396	0.5239	127.116	0.67231
127.564	0.52569	127.288	0.68039
127.712	0.52793	127.463	0.68652
127.868	0.52614	127.617	0.69009
128.03	0.53028	127.786	0.69273
128.204	0.52894	127.952	0.6946
128.365	0.53151	128.118	0.69704
128.52	0.53017	128.281	0.69954
128.68	0.52983	128.449	0.7
128.833	0.53465	128.614	0.69904
128.999	0.53286	128.776	0.69673
129.17	0.53207	128.939	0.69458
129.331	0.53297	129.097	0.69236
129.478	0.53644	129.265	0.6906
129.639	0.53778	129.423	0.6869
129.809	0.53778	129.584	0.68202
129.976	0.537	129.749	0.67623
130.134	0.53868	129.91	0.67083
130.283	0.53644	130.057	0.6658
130.445	0.53834	130.209	0.66138
130.624	0.53923	130.373	0.65487
130.772	0.53834	130.536	0.64819
130.941	0.53912	130.691	0.64072
131.094	0.54192	130.85	0.63274
131.249	0.54225	131.003	0.6269
131.415	0.54192	131.159	0.62076
131.58	0.5427	131.316	0.61417
131.75	0.54091	131.47	0.60602
131.918	0.54192	131.629	0.59773
132.066	0.54091	131.789	0.58974
132.22	0.54147	131.935	0.58339
132.371	0.54416	132.097	0.5779
132.548	0.54449	132.248	0.5703
132.71	0.54449	132.407	0.56238
132.87	0.54494	132.565	0.55519
133.022	0.54282	132.718	0.54729
133.181	0.54449	132.87	0.54181
133.349	0.54684	133.028	0.5361
133.514	0.54449	133.183	0.52931
133.672	0.5455	133.338	0.52211
133.825	0.54729	133.493	0.5156
133.996	0.5455	133.649	0.50874
134.159	0.54684	133.811	0.50384
134.314	0.54852	133.963	0.49896
134.474	0.54684	134.107	0.4937
134.639	0.54583	134.271	0.48704
134.794	0.5455	134.423	0.48085
134.956	0.54628	134.584	0.47543
135.113	0.54863	134.728	0.4713
135.28	0.5455	134.88	0.46773
135.438	0.54819	135.038	0.46233
135.598	0.54897	135.201	0.4576
135.759	0.54763	135.35	0.45205
135.921	0.54673	135.504	0.44739
136.083	0.54763	135.658	0.44437
136.25	0.55043	135.808	0.44095
136.406	0.54673	135.969	0.43705
136.57	0.55087	136.123	0.43244
136.735	0.54763	136.274	0.42846
136.901	0.54908	136.433	0.42417
137.067	0.54852	136.589	0.42188
137.23	0.54819	136.747	0.41957
137.389	0.54863	136.904	0.41616
137.537	0.55166	137.051	0.41204
137.704	0.55031	137.214	0.40856
137.864	0.54897	137.364	0.40551
138.039	0.54908	137.522	0.40344
138.197	0.55121	137.687	0.40151
138.343	0.54908	137.838	0.39813
138.513	0.54908	137.995	0.39547
138.686	0.5521	138.161	0.39197
138.855	0.55166	138.313	0.3894
139.012	0.55043	138.471	0.38836
139.161	0.55043	138.629	0.38696
139.324	0.54987	138.781	0.38464
139.487	0.55132	138.942	0.38133
139.655	0.55076	139.098	0.37865
139.812	0.54953	139.261	0.37621
139.976	0.54819	139.414	0.37584
140.129	0.54987	139.58	0.37458
140.288	0.55166	139.735	0.37199
140.453	0.54987	139.885	0.36898
140.609	0.55087	140.037	0.36728
140.779	0.54863	140.203	0.36498
140.94	0.54953	140.356	0.36474
141.099	0.55121	140.526	0.36306
141.253	0.55389	140.682	0.36134
141.43	0.54897	140.845	0.35905
141.585	0.55177	140.995	0.35647
141.746	0.54628	141.159	0.35492
141.915	0.54897	141.317	0.35461
142.066	0.54998	141.478	0.35359
142.23	0.55076	141.645	0.3515
142.394	0.54819	141.789	0.34959
142.564	0.54684	141.946	0.34723
142.725	0.54763	142.116	0.3456
142.873	0.54505	142.271	0.34639
143.038	0.54808	142.436	0.34477
143.198	0.54897	142.592	0.34256
143.371	0.54684	142.754	0.33997
143.535	0.54808	142.915	0.33766
143.697	0.54763	143.075	0.33672
143.86	0.54763	143.231	0.33657
144.012	0.5455	143.396	0.33559
144.179	0.54774	143.56	0.3333
144.345	0.54628	143.72	0.33115
144.512	0.54763	143.884	0.33026
144.653	0.54763	144.046	0.32851
144.819	0.54326	144.208	0.32851
144.989	0.54595	144.371	0.32775
145.146	0.5427	144.531	0.32538
145.307	0.5464	144.701	0.32377
145.467	0.54505	144.856	0.32124
145.627	0.54404	145.019	0.32094
145.794	0.54404	145.179	0.32116
145.961	0.5455	145.337	0.32
146.114	0.54225	145.505	0.31807
146.28	0.54058	145.671	0.31637
146.427	0.54013	145.832	0.3146
146.599	0.53834	145.989	0.31378
146.761	0.53778	146.15	0.314
146.93	0.53912	146.315	0.31339
147.086	0.53778	146.478	0.31134
147.254	0.53688	146.634	0.30927
147.41	0.5361	146.8	0.30725
147.571	0.53733	146.963	0.30711
147.735	0.53476	147.126	0.30675
147.904	0.53386	147.284	0.30616
148.06	0.5333	147.45	0.30431
148.231	0.53599	147.615	0.30311
148.393	0.53286	147.771	0.30052
148.547	0.53118	147.945	0.30047
148.715	0.5333	148.113	0.3
148.867	0.53028	148.26	0.2995
149.032	0.53107	148.426	0.29773
149.197	0.53062	148.592	0.29601
149.355	0.52704	148.748	0.29462
149.524	0.5267	148.914	0.2944
149.684	0.52838	149.073	0.29455
149.846	0.52793	149.242	0.29357
149.992	0.52715	149.397	0.29135
150.154	0.52625	149.553	0.28935
150.328	0.52301	149.723	0.28796
150.488	0.52402	149.895	0.28804
150.64	0.51999	150.046	0.28796
150.809	0.52267	150.205	0.28668
150.968	0.51775	150.371	0.28491
151.125	0.51853	150.535	0.28306
151.29	0.52032	150.698	0.2816
151.464	0.5173	150.858	0.28152
151.618	0.51417	151.022	0.28071
151.773	0.51137	151.194	0.27975
151.935	0.51674	151.346	0.27781
152.099	0.51103	151.505	0.27618
152.263	0.50824	151.666	0.27492
152.433	0.50913	151.832	0.27487
152.583	0.50824	152	0.2744
152.746	0.50868	152.161	0.27302
152.911	0.50656	152.322	0.27124
153.088	0.50421	152.487	0.26932
153.241	0.50286	152.648	0.26754
153.402	0.50376	152.809	0.2676
153.554	0.50208	152.972	0.26687
153.723	0.50029	153.132	0.26562
153.88	0.4985	153.301	0.26399
154.04	0.49749	153.461	0.2617
154.198	0.49794	153.62	0.26086
154.366	0.49805	153.782	0.26066
154.528	0.49447	153.943	0.26012
154.691	0.49436	154.106	0.25888
154.859	0.49581	154.269	0.25642
155.011	0.49313	154.436	0.25496
155.169	0.49033	154.6	0.25324
155.327	0.48821	154.759	0.2537
155.493	0.49134	154.917	0.25243
155.657	0.49089	155.09	0.25065
155.822	0.48854	155.246	0.24866
155.979	0.48865	155.408	0.24705
156.137	0.48765	155.562	0.24534
156.301	0.48585	155.73	0.24518
156.476	0.48328	155.893	0.24429
156.633	0.48731	156.052	0.24274
156.804	0.48328	156.209	0.24096
156.953	0.48138	156.386	0.23889
157.119	0.48015	156.535	0.23765
157.283	0.4769	156.698	0.23735
157.442	0.48048	156.861	0.23696
157.607	0.47825	157.024	0.23432
157.772	0.47657	157.181	0.23245
157.926	0.47612	157.349	0.23075
158.075	0.47198	157.509	0.22929
158.244	0.47198	157.681	0.22936
158.414	0.47299	157.843	0.22766
158.582	0.47153	158.006	0.22564
158.742	0.47332	158.165	0.2238
158.899	0.46985	158.325	0.22078
159.054	0.47108	158.485	0.22063
159.224	0.47075	158.644	0.21967
159.393	0.4694	158.804	0.21876
159.547	0.46705	158.967	0.21641
159.716	0.46526	159.126	0.21344
159.86	0.46761	159.293	0.21159
160.038	0.46437	159.448	0.21079
160.204	0.46135	159.617	0.21079
160.372	0.46672	159.78	0.20818
160.532	0.46135	159.937	0.205
160.682	0.46224	160.107	0.2031
160.846	0.46213	160.262	0.20234
161.016	0.45989	160.427	0.20071
161.189	0.45777	160.589	0.1994
161.354	0.45855	160.751	0.19651
161.518	0.45911	160.915	0.19407
161.676	0.45631	161.076	0.19161
161.848	0.45228	161.242	0.19013
162.017	0.4506	161.407	0.18926
162.183	0.45284	161.576	0.18702
162.344	0.45105	161.735	0.18451
162.503	0.4487	161.895	0.18112
162.659	0.4506	162.068	0.17918
162.834	0.4487	162.226	0.17785
163	0.44702	162.395	0.176
163.167	0.44613	162.553	0.17365
163.318	0.44781	162.72	0.17015
163.479	0.44646	162.871	0.16766
163.643	0.44557	163.043	0.16499
163.82	0.44434	163.209	0.16349
163.988	0.44344	163.376	0.16172
164.145	0.4421	163.535	0.15906
164.312	0.44333	163.693	0.15565
164.464	0.44389	163.867	0.15291
164.645	0.44344	164.029	0.15027
164.801	0.44064	164.195	0.14849
164.964	0.4421	164.346	0.14657
165.128	0.44165	164.507	0.14404
165.282	0.4393	164.67	0.14085
165.457	0.43885	164.837	0.13806
165.626	0.44288	164.994	0.13486
165.786	0.43841	165.167	0.13368
165.945	0.43404	165.321	0.13198
166.103	0.43572	165.494	0.12926
166.276	0.43796	165.644	0.12585
166.439	0.43662	165.809	0.12339
166.604	0.43494	165.968	0.12036
166.762	0.43449	166.128	0.11905
166.921	0.43169	166.289	0.11777
167.094	0.43214	166.457	0.11535
167.257	0.43136	166.613	0.11165
167.43	0.43359	166.773	0.10889
167.589	0.43359	166.939	0.10645
167.745	0.4327	167.097	0.10549
167.912	0.43091	167.259	0.10314
168.067	0.42912	167.428	0.10085
168.233	0.4308	167.58	0.09855
168.396	0.43169	167.749	0.095
168.554	0.43315	167.919	0.09298
168.713	0.42677	168.08	0.09202
168.87	0.42912	168.239	0.09113
169.035	0.42811	168.416	0.08795
169.196	0.43046	168.567	0.08538
169.368	0.42867	168.732	0.083
169.532	0.42632	168.886	0.08144
169.688	0.43169	169.048	0.0805
169.854	0.42867	169.207	0.07885
170.013	0.42957	169.375	0.07687
170.176	0.43225	169.537	0.07443
170.348	0.42945	169.695	0.07229
170.5	0.42945	169.862	0.07103
170.652	0.42957	170.01	0.07044
170.819	0.42822	170.182	0.06916
170.988	0.42945	170.338	0.06703
171.161	0.43214	170.501	0.06502
171.318	0.43225	170.662	0.06295
171.483	0.43169	170.824	0.06163
171.621	0.43169	170.986	0.06169
171.802	0.43091	171.16	0.0608
171.98	0.4308	171.319	0.05867
172.132	0.42912	171.475	0.05651
172.3	0.43091	171.634	0.05475
172.452	0.43348	171.795	0.05379
172.613	0.43303	171.958	0.05379
172.775	0.42945	172.119	0.05283
172.938	0.43662	172.286	0.05163
173.108	0.43583	172.447	0.0497
173.264	0.43091	172.6	0.04733
173.419	0.43359	172.773	0.04696
173.589	0.43359	172.933	0.04704
173.752	0.43527	173.094	0.04652
173.911	0.43494	173.261	0.04506
174.075	0.43617	173.414	0.0435
174.231	0.44109	173.572	0.04215
174.387	0.44244	173.745	0.04156
174.556	0.44064	173.911	0.04173
174.722	0.43852	174.069	0.04134
174.881	0.4421	174.229	0.03934
175.045	0.44378	174.385	0.03803
175.201	0.44557	174.553	0.03707
175.364	0.44781	174.712	0.0372
175.513	0.44881	174.877	0.03712
175.677	0.44971	175.037	0.03735
175.828	0.45228	175.201	0.0355
175.994	0.45374	175.368	0.03426
176.158	0.45452	175.529	0.03329
176.319	0.45732	175.686	0.03342
176.488	0.46135	175.845	0.0344
176.645	0.46303	176.013	0.03411
176.813	0.46303	176.184	0.03202
176.971	0.46717	176.337	0.03165
177.134	0.47164	176.499	0.03113
177.302	0.47332	176.662	0.03181
177.461	0.47299	176.829	0.03233
177.618	0.47925	176.993	0.03128
177.775	0.48597	177.153	0.03056
177.929	0.48418	177.318	0.02972
178.087	0.49044	177.479	0.0293
178.257	0.49212	177.638	0.03009
178.425	0.49358	177.796	0.02997
178.576	0.49839	177.977	0.02972
178.744	0.5051	178.138	0.029
178.894	0.50689	178.294	0.0276
179.065	0.50913	178.449	0.0273
179.231	0.51103	178.618	0.02861
179.38	0.5145	178.785	0.02908
179.536	0.51954	178.954	0.02869
179.698	0.52211	179.106	0.02767
179.871	0.52346	179.277	0.02706
180.024	0.52748	179.443	0.02662
180.189	0.53744	179.603	0.02751
180.338	0.53342	179.755	0.02743
180.495	0.53789	179.917	0.0273
180.658	0.53957	180.072	0.02699
180.829	0.54684	180.25	0.02558
180.993	0.54908	180.416	0.02612
181.166	0.55076	180.566	0.02691
181.314	0.5558	180.725	0.02775
181.462	0.55479	180.892	0.02752
181.624	0.5624	181.058	0.02604
181.805	0.56285	181.22	0.02551
181.968	0.56609	181.391	0.02567
182.123	0.57102	181.552	0.02619
182.278	0.56923	181.708	0.02699
182.455	0.57236	181.883	0.02627
182.61	0.57728	182.042	0.02567
182.774	0.57941	182.211	0.02479
182.935	0.58265	182.36	0.02471
183.083	0.58433	182.533	0.02612
183.249	0.58579	182.694	0.02582
183.422	0.58847	182.857	0.02603
183.577	0.58982	183.02	0.02418
183.726	0.59284	183.191	0.0244
183.896	0.59105	183.354	0.02462
184.047	0.59642	183.504	0.0253
184.217	0.59519	183.67	0.02625
184.391	0.59642	183.831	0.02484
184.543	0.6	184.01	0.02442
184.704	0.59463	184.149	0.02418
184.857	0.59564	184.322	0.02397
185.022	0.59698	184.486	0.0256
185.181	0.59743	184.653	0.0258
185.351	0.59787	184.801	0.02471
185.504	0.59776	184.975	0.0239
185.662	0.59429	185.136	0.02321
185.824	0.59653	185.298	0.02397
185.977	0.59564	185.459	0.02442
186.135	0.59284	185.618	0.02425
186.302	0.59329	185.788	0.02456
186.459	0.5897	185.956	0.02338
186.619	0.59329	186.117	0.02299
186.785	0.58478	186.265	0.02336
186.944	0.58299	186.437	0.02381
187.114	0.57997	186.606	0.02464
187.279	0.57941	186.767	0.02375
187.442	0.57728	186.917	0.02299
187.594	0.57404	187.093	0.02271
187.756	0.57012	187.238	0.02316
187.92	0.56911	187.413	0.02418
188.086	0.56654	187.582	0.02427
188.25	0.56106	187.742	0.02366
188.407	0.55971	187.906	0.02299
188.552	0.55535	188.066	0.02196
188.723	0.55177	188.229	0.02299
188.887	0.54718	188.39	0.02449
189.056	0.54091	188.56	0.02464
189.22	0.54404	188.719	0.02366
189.362	0.53778	188.874	0.02321
189.527	0.53241	189.038	0.02247
189.683	0.53252	189.201	0.02329
189.861	0.52625	189.357	0.02427
190.015	0.52402	189.546	0.02403
190.174	0.52178	189.697	0.02368
190.328	0.51775	189.849	0.02284
190.484	0.51506	190.028	0.02197
190.656	0.50924	190.177	0.02329
190.815	0.506	190.341	0.02442
190.974	0.50208	190.497	0.02405
191.139	0.49984	190.676	0.02345
191.297	0.49581	190.828	0.0224
191.46	0.49391	190.992	0.02218
191.615	0.49268	191.16	0.02321
191.787	0.48552	191.321	0.02395
191.951	0.48183	191.481	0.0241
192.099	0.4806	191.649	0.02286
192.269	0.47701	191.809	0.02247
192.432	0.47422	191.97	0.02277
192.6	0.47243	192.133	0.02321
192.759	0.4675	192.288	0.02427
192.902	0.46582	192.461	0.02375
193.077	0.46437	192.625	0.02321
193.25	0.46347	192.791	0.02262
193.407	0.45855	192.947	0.02257
193.563	0.45732	193.111	0.02336
193.73	0.45105	193.28	0.02345
193.882	0.44837	193.438	0.02368
194.054	0.44825	193.602	0.02286
194.211	0.44702	193.764	0.02249
194.372	0.44523	193.926	0.02205
194.541	0.4402	194.082	0.02351
194.679	0.43617	194.248	0.02447
194.847	0.43404	194.404	0.02419
195.015	0.43404	194.568	0.02323
195.189	0.43259	194.728	0.02264
195.342	0.42867	194.905	0.0224
195.509	0.42419	195.053	0.02366
195.657	0.42464	195.216	0.02351
195.818	0.4224	195.384	0.02353
195.976	0.42017	195.543	0.02308
196.14	0.41692	195.712	0.0221
196.305	0.41692	195.871	0.0227
196.475	0.41603	196.026	0.02323
196.634	0.41032	196.185	0.02368
196.798	0.40618	196.349	0.02373
196.965	0.40573	196.518	0.02271
197.126	0.40618	196.673	0.0224
197.279	0.40618	196.837	0.02227
197.438	0.39991	197.001	0.02344
197.604	0.40181	197.158	0.02427
197.762	0.39812	197.306	0.02395
197.924	0.39331	197.469	0.02299
198.096	0.39499	197.646	0.02279
198.255	0.39409	197.811	0.0224
198.411	0.39454	197.959	0.02395
198.58	0.39141	198.128	0.02403
198.74	0.3857	198.284	0.02368
198.908	0.38917	198.444	0.02286
199.063	0.3857	198.606	0.02225
199.227	0.38245	198.768	0.02218
199.38	0.38704	198.934	0.02366
199.544	0.38212	199.088	0.02353
199.702	0.37887	199.27	0.02301
199.859	0.38033	199.415	0.02249
200.025	0.37988	199.576	0.0222
200.176	0.37798	199.74	0.02212
200.349	0.37496	199.9	0.02375
200.509	0.37216	200.052	0.02427
200.677	0.37574	200.211	0.02338
200.842	0.37227	200.376	0.02262
200.993	0.36813	200.538	0.02225
201.16	0.36723	200.686	0.02286
201.326	0.36723	200.855	0.02331
201.471	0.36634	201.024	0.02397
201.667	0.36768	201.194	0.02375
201.809	0.36197	201.353	0.02249
201.974	0.36018	201.515	0.02212
202.134	0.35929	201.674	0.02301
202.308	0.3566	201.839	0.02418
202.468	0.35839	201.998	0.02419
202.624	0.35839	202.153	0.02397
202.79	0.35515	202.323	0.02292
202.943	0.35291	202.468	0.02255
203.105	0.35257	202.636	0.02294
203.271	0.34944	202.804	0.02469
203.429	0.3481	202.978	0.02493
203.583	0.34754	203.121	0.0239
203.737	0.3444	203.286	0.02294
203.91	0.34754	203.458	0.02277
204.069	0.34575	203.625	0.02299
204.231	0.33825	203.778	0.02434
204.408	0.34273	203.94	0.02449
204.56	0.33825	204.101	0.02344
204.712	0.33646	204.26	0.02344
204.881	0.33456	204.424	0.02284
205.053	0.33366	204.584	0.02358
205.212	0.33008	204.749	0.02432
205.365	0.33008	204.912	0.02447
205.528	0.32919	205.066	0.0239
205.694	0.32482	205.234	0.02301
205.853	0.32348	205.396	0.02225
206.027	0.32471	205.555	0.02397
206.176	0.32348	205.724	0.02464
206.339	0.32348	205.878	0.0244
206.507	0.32158	206.046	0.02427
206.667	0.31632	206.209	0.02351
206.835	0.3162	206.371	0.02323
207	0.31486	206.533	0.02447
207.148	0.31363	206.691	0.02499
207.312	0.31397	206.852	0.02538
207.484	0.31218	207.02	0.02403
207.625	0.31139	207.177	0.02336
207.804	0.30513	207.338	0.02314
207.963	0.30692	207.504	0.02508
208.121	0.30636	207.662	0.02521
208.283	0.30367	207.828	0.02506
208.449	0.3002	207.997	0.02427
208.628	0.30244	208.164	0.02382
208.776	0.3002	208.319	0.02382
208.93	0.2974	208.486	0.02449
209.085	0.29796	208.64	0.02501
209.261	0.29517	208.813	0.02499
209.419	0.29304	208.965	0.0239
209.593	0.29158	209.135	0.02336
209.749	0.28946	209.282	0.02381
209.916	0.2889	209.457	0.02462
210.062	0.28935	209.617	0.02521
210.234	0.28577	209.771	0.02464
210.395	0.28577	209.93	0.0244
210.559	0.28308	210.098	0.02382
210.716	0.28095	210.265	0.02368
210.88	0.27816	210.421	0.02514
211.042	0.28006	210.593	0.02516
211.184	0.27737	210.748	0.02523
211.371	0.27681	210.913	0.02521
211.518	0.27379	211.073	0.02381
211.702	0.26786	211.24	0.02455
211.859	0.26965	211.404	0.02567
212.021	0.27368	211.559	0.02625
212.176	0.27021	211.721	0.02625
212.342	0.26652	211.888	0.02469
212.507	0.26394	212.051	0.02456
212.657	0.26473	212.211	0.02464
212.815	0.26126	212.379	0.02551
212.969	0.26036	212.534	0.02664
213.132	0.26204	212.702	0.02632
213.306	0.25902	212.874	0.02469
213.466	0.25667	213.035	0.02447
213.628	0.25622	213.195	0.02469
213.782	0.25264	213.343	0.0258
213.943	0.25354	213.515	0.02649
214.114	0.25622	213.683	0.0258
214.282	0.2532	213.825	0.02492
214.438	0.24996	213.992	0.02447
214.586	0.24906	214.152	0.02506
214.756	0.24637	214.317	0.0264
214.93	0.24291	214.488	0.02708
215.081	0.24727	214.65	0.02597
215.254	0.24458	214.811	0.02536
215.405	0.24279	214.975	0.02516
215.574	0.24201	215.136	0.02573
215.733	0.241	215.297	0.02612
215.895	0.24011	215.469	0.02671
216.053	0.24011	215.619	0.02617
216.22	0.23921	215.78	0.02582
216.381	0.23518	215.948	0.02558
216.534	0.23295	216.11	0.02516
216.723	0.2316	216.273	0.02649
216.873	0.2316	216.423	0.02684
217.047	0.23295	216.583	0.02662
217.204	0.22847	216.76	0.02551
217.356	0.22668	216.92	0.02508
217.523	0.22534	217.079	0.02649
217.69	0.22355	217.229	0.02736
217.855	0.22231	217.401	0.02767
218.006	0.22187	217.559	0.02723
218.187	0.22142	217.724	0.02634
218.342	0.21952	217.893	0.0258
218.506	0.21907	218.053	0.02625
218.672	0.21594	218.218	0.02773
218.84	0.21683	218.377	0.0281
218.994	0.21728	218.546	0.02721
219.154	0.21426	218.701	0.02669
219.318	0.21426	218.858	0.02603
219.486	0.21247	219.029	0.02767
219.65	0.21023	219.183	0.02797
219.806	0.21012	219.36	0.02849
219.964	0.20877	219.521	0.02743
220.124	0.20609	219.672	0.02699
220.288	0.20486	219.849	0.02684
220.465	0.20262	220.01	0.02721
220.631	0.20385	220.171	0.02861
220.799	0.20251	220.332	0.02886
220.965	0.19982	220.496	0.02795
221.111	0.20038	220.654	0.02758
221.281	0.19993	220.817	0.02701
221.45	0.19635	220.969	0.02795
221.608	0.19456	221.136	0.02863
221.781	0.19635	221.305	0.02878
221.95	0.194	221.472	0.02861
222.115	0.19277	221.633	0.02745
222.291	0.19098	221.789	0.02677
222.427	0.19132	221.957	0.02824
222.609	0.18594	222.118	0.02952
222.765	0.18908	222.288	0.0293
222.931	0.18774	222.453	0.02884
223.092	0.18785	222.618	0.02824
223.263	0.1855	222.774	0.02715
223.428	0.18337	222.949	0.02884
223.58	0.17845	223.115	0.02923
223.75	0.18068	223.267	0.02923
223.916	0.17845	223.447	0.029
224.081	0.17878	223.599	0.02804
224.255	0.1771	223.761	0.02819
224.413	0.17576	223.94	0.02913
224.569	0.1771	224.102	0.03011
224.737	0.17845	224.268	0.02937
224.9	0.17565	224.425	0.02898
225.077	0.17475	224.595	0.02804
225.251	0.17431	224.765	0.02849
225.403	0.17039	224.927	0.02945
225.573	0.17252	225.101	0.03032
225.732	0.17039	225.267	0.03039
225.904	0.17263	225.426	0.02923
226.075	0.17039	225.599	0.02906
226.256	0.1667	225.759	0.02913
226.4	0.16457	225.923	0.02965
226.562	0.16535	226.09	0.03048
226.744	0.16323	226.264	0.03113
226.914	0.16009	226.425	0.03009
227.089	0.16088	226.601	0.0298
227.244	0.15864	226.765	0.03017
227.414	0.15998	226.935	0.03061
227.58	0.15875	227.104	0.03172
227.731	0.15696	227.273	0.0313
227.907	0.16054	227.43	0.03034
228.077	0.15953	227.614	0.03034
228.243	0.15651	227.782	0.02997
228.404	0.15472	227.94	0.03157
228.578	0.15372	228.122	0.03209
228.753	0.15472	228.294	0.03144
228.922	0.15383	228.47	0.03093
229.079	0.15148	228.637	0.03083
229.256	0.1498	228.808	0.03093
229.419	0.15103	228.97	0.03211
229.589	0.14611	229.132	0.03246
229.771	0.1479	229.313	0.03187
229.93	0.15237	229.481	0.03165
230.104	0.14655	229.641	0.03152
230.267	0.14667	229.818	0.03268
230.424	0.147	229.966	0.03261
230.601	0.14308	230.152	0.03248
230.774	0.14756	230.331	0.03194
230.944	0.14476	230.49	0.03172
231.108	0.14308	230.667	0.03187
231.273	0.14521	230.826	0.03315
231.437	0.14308	230.997	0.03374
231.614	0.14174	231.169	0.03278
231.783	0.14353	231.335	0.0327
231.944	0.14387	231.506	0.03241
232.122	0.13805	231.692	0.03248
232.297	0.14073	231.851	0.03418
232.469	0.13939	232.019	0.03372
232.634	0.13671	232.183	0.03315
232.815	0.14252	232.368	0.03292
232.98	0.1395	232.535	0.03231
233.141	0.13671	232.694	0.03305
233.319	0.14174	232.874	0.03418
233.498	0.13592	233.037	0.03453
233.66	0.1376	233.231	0.03418
233.82	0.13894	233.391	0.03292
233.987	0.13671	233.561	0.03276
234.169	0.13682	233.733	0.03359
234.328	0.13547	233.895	0.03461
234.502	0.13402	234.066	0.03468
234.682	0.13368	234.25	0.03448
234.843	0.13671	234.412	0.03366
235.02	0.13491	234.581	0.0332
235.166	0.13592	234.754	0.03468
235.35	0.13189	234.926	0.03557
235.531	0.13223	235.094	0.03574
235.702	0.131	235.269	0.03498
235.858	0.13189	235.432	0.03455
236.016	0.13268	235.599	0.03461
236.195	0.13055	235.776	0.03574
236.378	0.13234	235.945	0.03662
236.535	0.13044	236.121	0.03653
236.717	0.12876	236.284	0.03618
236.878	0.12921	236.445	0.03535
237.032	0.12876	236.628	0.0355
237.223	0.1291	236.8	0.03609
237.404	0.12607	236.973	0.03699
237.574	0.12686	237.14	0.03727
237.741	0.12775	237.315	0.0369
237.907	0.12641	237.489	0.03625
238.084	0.12652	237.662	0.03588
238.266	0.12417	237.825	0.03677
238.428	0.12551	237.988	0.03773
238.599	0.12328	238.163	0.03766
238.771	0.12417	238.321	0.0372
238.937	0.12193	238.509	0.03631
239.104	0.12507	238.681	0.0367
239.288	0.12059	238.853	0.03749
239.449	0.12283	239.024	0.03816
239.606	0.12328	239.199	0.03831
239.776	0.12149	239.365	0.03692
239.95	0.1216	239.537	0.03655
240.117	0.12238	239.702	0.03705
240.28	0.12193	239.865	0.03779
240.459	0.11701	240.033	0.0389
240.624	0.11981	240.21	0.03868
240.782	0.11925	240.378	0.03757
240.961	0.11981	240.535	0.03766
241.118	0.11846	240.719	0.03736
241.288	0.11835	240.876	0.0389
241.453	0.11891	241.047	0.03958
241.624	0.11701	241.208	0.03907
241.783	0.11891	241.381	0.03855
241.956	0.11623	241.545	0.03772
242.13	0.11746	241.701	0.03818
242.296	0.11522	241.879	0.03949
242.464	0.11802	242.05	0.04045
242.631	0.11567	242.216	0.04001
242.803	0.11522	242.36	0.03949
242.977	0.11667	242.542	0.03973
243.147	0.11444	242.711	0.03921
243.327	0.11578	242.873	0.0406
243.476	0.11253	243.039	0.04136
243.642	0.11041	243.202	0.0409
243.816	0.11477	243.371	0.03988
243.969	0.11309	243.55	0.03995
244.144	0.1122	243.723	0.04018
244.33	0.11085	243.883	0.04195
244.488	0.10985	244.057	0.04171
244.65	0.11265	244.228	0.04143
244.822	0.1085	244.397	0.04055
245.007	0.11209	244.561	0.0409
245.171	0.1103	244.72	0.04099
245.336	0.10985	244.877	0.04238
245.504	0.11164	245.067	0.04321
245.676	0.10996	245.223	0.0426
245.842	0.11074	245.387	0.04193
246.023	0.11175	245.566	0.04193
246.176	0.11253	245.728	0.04247
246.354	0.10985	245.91	0.04358
246.521	0.10862	246.071	0.04387
246.701	0.10906	246.248	0.04343
246.874	0.1122	246.42	0.04297
247.054	0.10772	246.579	0.04299
247.212	0.10727	246.745	0.04297
247.392	0.10548	246.917	0.04424
247.552	0.10862	247.093	0.04491
247.718	0.10548	247.262	0.04402
247.911	0.10772	247.424	0.04373
248.075	0.10638	247.604	0.04417
248.249	0.10627	247.771	0.04445
248.42	0.10492	247.942	0.0455
248.588	0.10504	248.107	0.04578
248.752	0.10862	248.274	0.04498
248.929	0.10761	248.445	0.04402
249.101	0.10325	248.617	0.04461
249.268	0.10414	248.793	0.04484
249.434	0.10414	248.97	0.04556
249.616	0.10145	249.141	0.04615
249.79	0.10414	249.307	0.04565
249.97	0.10235	249.477	0.04497
250.136	0.10358	249.653	0.04548
250.298	0.10403	249.826	0.0463
250.478	0.10235	249.989	0.04728
250.646	0.10403	250.168	0.04713
250.818	0.10145	250.34	0.04654
250.988	0.10358	250.506	0.04615
251.159	0.10313	250.683	0.04571
251.338	0.10235	250.852	0.04713
251.509	0.1	251.015	0.04778
251.678	0.10358	251.185	0.04785
251.86	0.09966	251.371	0.04689
252.031	0.10235	251.542	0.04654
252.192	0.10269	251.697	0.04645
252.37	0.10224	251.874	0.04741
252.54	0.10358	252.06	0.048
252.706	0.10101	252.227	0.04839
252.887	0.1	252.399	0.0475
253.068	0.10056	252.575	0.04719
253.237	0.09877	252.742	0.04706
253.416	0.09787	252.914	0.0483
253.584	0.09821	253.088	0.04904
253.758	0.1	253.262	0.04933
253.919	0.09866	253.433	0.04837
254.102	0.09776	253.604	0.04815
254.275	0.09866	253.775	0.04824
254.447	0.1	253.952	0.04941
254.612	0.09698	254.12	0.05
254.783	0.09519	254.296	0.04987
254.958	0.09866	254.471	0.04935
255.118	0.09922	254.648	0.04881
255.289	0.09653	254.825	0.04918
255.47	0.09731	254.992	0.04965
255.643	0.09698	255.173	0.0509
255.826	0.09687	255.339	0.05059
255.992	0.0991	255.513	0.05009
256.161	0.09373	255.687	0.04963
256.332	0.09508	255.856	0.05
256.506	0.09564	256.035	0.05074
256.677	0.09429	256.202	0.05148
256.856	0.09731	256.371	0.05163
257.019	0.09698	256.542	0.05046
257.191	0.09608	256.738	0.05089
257.357	0.09653	256.896	0.05081
257.533	0.09295	257.069	0.05172
257.706	0.09295	257.253	0.05244
257.88	0.0934	257.424	0.05268
258.058	0.09608	257.594	0.0517
258.21	0.09295	257.762	0.05164
258.403	0.0915	257.942	0.05244
258.572	0.09015	258.116	0.05335
258.744	0.0934	258.288	0.05362
258.912	0.09194	258.465	0.05384
259.088	0.0906	258.636	0.05298
259.251	0.0915	258.812	0.05281
259.43	0.08881	258.983	0.05259
259.603	0.09071	259.153	0.05423
259.774	0.08847	259.327	0.05444
259.95	0.08657	259.498	0.05414
260.126	0.09015	259.678	0.05347
260.292	0.08881	259.857	0.05355
260.463	0.08713	260.026	0.05377
260.634	0.08668	260.192	0.05466
260.797	0.08579	260.362	0.05518
260.968	0.08579	260.546	0.05518
261.134	0.08657	260.709	0.05401
261.31	0.08624	260.891	0.05392
261.482	0.08747	261.057	0.05431
261.659	0.08624	261.22	0.05579
261.825	0.08299	261.396	0.05643
262.01	0.08478	261.578	0.05527
262.17	0.08355	261.752	0.05488
262.348	0.08523	261.925	0.05488
262.528	0.08523	262.098	0.05547
262.692	0.0831	262.267	0.05688
262.876	0.084	262.442	0.05614
263.025	0.08299	262.606	0.0563
263.203	0.08221	262.783	0.05549
263.37	0.08478	262.947	0.05606
263.547	0.08299	263.133	0.05616
263.718	0.08042	263.301	0.05747
263.903	0.08075	263.461	0.05778
264.077	0.07863	263.641	0.0568
264.249	0.08176	263.799	0.05666
264.412	0.07818	263.978	0.05666
264.59	0.07851	264.147	0.05673
264.771	0.08131	264.326	0.05793
264.934	0.07986	264.496	0.05843
265.107	0.07762	264.666	0.05784
265.281	0.07986	264.856	0.05688
265.447	0.07851	265.03	0.05682
265.615	0.07818	265.195	0.05762
265.784	0.07952	265.371	0.05875
265.942	0.07728	265.538	0.05904
266.125	0.07851	265.721	0.05815
266.307	0.07807	265.893	0.05741
266.478	0.07672	266.061	0.05828
266.655	0.07986	266.235	0.05815
266.819	0.07717	266.406	0.05917
266.99	0.07583	266.586	0.05963
267.161	0.07728	266.751	0.0591
267.347	0.07773	266.933	0.05867
267.517	0.07896	267.097	0.05838
267.686	0.07728	267.277	0.05956
267.852	0.07773	267.446	0.06
268.025	0.07672	267.612	0.0603
268.199	0.07941	267.788	0.05949
268.375	0.07818	267.976	0.05875
268.546	0.07549	268.143	0.05912
268.72	0.07728	268.317	0.06043
268.882	0.07504	268.487	0.06087
269.056	0.07236	268.654	0.06089
269.241	0.0737	268.836	0.06028
269.415	0.07448	269.004	0.05904
269.595	0.0746	269.18	0.06006
269.75	0.07314	269.345	0.06102
269.923	0.07046	269.525	0.062
270.095	0.07225	269.7	0.06191
270.272	0.07415	269.867	0.06117
270.441	0.07135	270.038	0.06097
270.615	0.0709	270.231	0.06008
270.787	0.07325	270.391	0.06169
270.96	0.0718	270.565	0.06185
271.129	0.07269	270.732	0.062
271.297	0.07102	270.911	0.06132
271.471	0.06956	271.086	0.06119
271.652	0.0718	271.248	0.06124
271.825	0.07057	271.429	0.06228
271.986	0.06744	271.582	0.06324
272.164	0.06967	271.767	0.06319
272.345	0.06833	271.946	0.06228
272.514	0.06878	272.104	0.06191
272.683	0.06878	272.281	0.06161
272.85	0.06688	272.442	0.06289
273.025	0.06911	272.615	0.06398
273.201	0.06867	272.795	0.06348
273.376	0.06956	272.963	0.06243
273.539	0.06923	273.132	0.0623
273.712	0.06464	273.303	0.06296
273.9	0.06609	273.475	0.06369
274.072	0.06744	273.662	0.06437
274.244	0.06688	273.826	0.06467
274.414	0.06464	273.994	0.06309
274.597	0.06464	274.168	0.06272
274.762	0.0624	274.34	0.06361
274.929	0.06106	274.51	0.0645
275.106	0.06329	274.677	0.06502
275.284	0.06329	274.852	0.06481
275.447	0.06419	275.022	0.0643
275.632	0.06251	275.198	0.06348
275.79	0.06162	275.372	0.06407
275.968	0.06106	275.547	0.06509
276.153	0.06329	275.711	0.06553
276.314	0.06061	275.887	0.06496
276.482	0.06027	276.058	0.06444
276.669	0.06061	276.23	0.06437
276.833	0.06106	276.41	0.0645
277.007	0.05893	276.577	0.06539
277.175	0.05893	276.751	0.066
277.363	0.06106	276.921	0.06531
277.518	0.05759	277.098	0.06489
277.698	0.05971	277.278	0.06452
277.867	0.05759	277.443	0.06487
278.04	0.05479	277.604	0.06635
278.206	0.05882	277.785	0.06622
278.389	0.05848	277.963	0.06553
278.545	0.05837	278.12	0.06472
278.727	0.05535	278.304	0.06526
278.896	0.05792	278.466	0.06531
279.072	0.0549	278.642	0.06635
279.258	0.05613	278.811	0.06644
279.422	0.05703	278.983	0.06613
279.585	0.05748	279.162	0.06518
279.757	0.05166	279.317	0.06518
279.947	0.04942	279.494	0.06622
280.122	0.05434	279.673	0.0665
280.287	0.05132	279.858	0.06738
280.455	0.05568	280.019	0.06672
280.618	0.05345	280.199	0.06563
280.804	0.05177	280.364	0.06613
280.974	0.05401	280.543	0.06672
281.137	0.05389	280.707	0.0674
281.317	0.053	280.884	0.06753
281.488	0.05345	281.066	0.06672
281.657	0.05266	281.243	0.06578
281.832	0.05311	281.416	0.0659
282.003	0.05255	281.578	0.06703
282.175	0.05121	281.755	0.0674
282.342	0.05121	281.918	0.06755
282.508	0.05266	282.095	0.06696
282.683	0.05345	282.272	0.06635
282.853	0.05345	282.436	0.06681
283.026	0.04897	282.614	0.06709
283.202	0.05222	282.785	0.0682
283.359	0.05087	282.955	0.06822
283.552	0.0521	283.127	0.0674
283.722	0.05087	283.301	0.06681
283.888	0.05345	283.466	0.0674
284.075	0.05087	283.645	0.0677
284.23	0.05121	283.821	0.06879
284.402	0.04998	283.985	0.0691
284.576	0.05177	284.166	0.06829
284.746	0.05121	284.333	0.06785
284.921	0.05043	284.504	0.06814
285.104	0.04819	284.681	0.06894
285.291	0.04852	284.857	0.0696
285.445	0.04729	285.026	0.06953
285.606	0.04897	285.197	0.06962
285.794	0.04819	285.371	0.06894
285.973	0.04628	285.546	0.06938
286.147	0.04808	285.713	0.06983
286.308	0.04763	285.893	0.07081
286.469	0.04808	286.065	0.07081
286.643	0.04729	286.241	0.06968
286.823	0.04628	286.421	0.0697
286.991	0.04763	286.587	0.06977
287.159	0.0464	286.764	0.0711
287.336	0.04718	286.935	0.07116
287.515	0.04718	287.103	0.07071
287.681	0.04908	287.279	0.07036
287.85	0.04763	287.447	0.06975
288.029	0.04584	287.621	0.07014
288.198	0.04897	287.796	0.07132
288.376	0.04673	287.961	0.07206
288.546	0.04808	288.131	0.0716
288.72	0.04863	288.308	0.07116
288.891	0.04449	288.475	0.07071
289.066	0.04684	288.652	0.07125
289.234	0.04539	288.823	0.07214
289.407	0.04282	289.001	0.07286
289.568	0.04628	289.169	0.07279
289.754	0.04505	289.347	0.07236
289.921	0.04282	289.516	0.07182
290.088	0.0455	289.685	0.07199
290.28	0.04136	289.862	0.07308
290.45	0.04326	290.027	0.07338
290.624	0.04326	290.21	0.07332
290.782	0.04058	290.379	0.07286
290.954	0.04147	290.556	0.07227
291.133	0.04326	290.727	0.07288
291.307	0.03923	290.887	0.07367
291.473	0.0427	291.055	0.07382
291.644	0.04192	291.226	0.07397
291.813	0.04091	291.399	0.07316
291.998	0.04136	291.576	0.07288
292.164	0.0427	291.752	0.0736
292.324	0.03923	291.915	0.07478
292.508	0.04103	292.1	0.0756
292.683	0.0427	292.266	0.07464
292.857	0.0427	292.44	0.07391
293.012	0.03923	292.607	0.07362
293.191	0.04405	292.775	0.07419
293.354	0.03923	292.947	0.07488
293.531	0.04136	293.114	0.07547
293.706	0.04461	293.283	0.07538
293.882	0.0436	293.461	0.07465
294.043	0.03912	293.633	0.07465
294.215	0.04058	293.808	0.07525
294.391	0.03912	293.97	0.07606
294.559	0.04013	294.146	0.07643
294.736	0.04058	294.319	0.07591
294.909	0.04002	294.493	0.07547
295.06	0.04539	294.659	0.07547
295.251	0.04058	294.82	0.07584
295.416	0.04002	294.999	0.07673
295.596	0.03923	295.173	0.07702
295.772	0.04237	295.342	0.07671
295.935	0.04136	295.504	0.07575
296.112	0.03957	295.685	0.07599
296.275	0.04002	295.861	0.07613
296.459	0.04047	296.027	0.07747
296.623	0.04058	296.195	0.07769
296.808	0.04103	296.367	0.07717
296.974	0.04047	296.534	0.07606
297.134	0.04058	296.707	0.07671
297.309	0.03834	296.894	0.0768
297.486	0.04002	297.06	0.07782
297.651	0.04002	297.235	0.07769
297.822	0.04405	297.411	0.07708
297.986	0.04002	297.574	0.07658
298.162	0.04371	297.74	0.07626
298.334	0.03879	297.917	0.0771
298.515	0.04091	298.079	0.07798
298.682	0.04494	298.254	0.07784
298.85	0.04226	298.42	0.07747
299.03	0.04461	298.605	0.07658
299.185	0.04673	298.768	0.07732
299.361	0.04282	298.939	0.07745
299.542	0.04315	299.108	0.07909
299.702	0.0427	299.28	0.07915
299.885	0.04416	299.453	0.07752
300.058	0.0455	299.625	0.07687
300.214	0.04449	299.801	0.07798
300.401	0.04416	299.964	0.07843
300.578	0.04326	300.133	0.07944
300.733	0.03923	300.297	0.07922
300.924	0.04282	300.466	0.07865
301.097	0.0436	300.655	0.07804
301.268	0.04192	300.823	0.07835
301.438	0.04416	300.997	0.07924
301.613	0.0427	301.16	0.07959
301.77	0.04326	301.33	0.07983
301.952	0.04371	301.498	0.07909
302.112	0.04505	301.672	0.07821
302.289	0.04416	301.843	0.0788
302.47	0.04405	302.015	0.07952
302.642	0.0427	302.203	0.08011
302.827	0.04595	302.373	0.07954
302.988	0.04494	302.539	0.07932
303.17	0.04897	302.715	0.07826
303.333	0.0455	302.879	0.07909
303.499	0.04416	303.055	0.07998
303.671	0.0464	303.222	0.07989
303.832	0.0455	303.389	0.08004
304.004	0.04326	303.565	0.07944
304.187	0.04315	303.74	0.0787
304.363	0.04449	303.914	0.07893
304.524	0.04684	304.081	0.08033
304.696	0.04628	304.25	0.08042
304.865	0.04595	304.425	0.07989
305.044	0.04584	304.596	0.07981
305.22	0.04684	304.77	0.07944
305.386	0.04628	304.937	0.07915
305.571	0.0455	305.108	0.08013
305.738	0.04416	305.289	0.08115
305.909	0.04416	305.46	0.08055
306.062	0.04326	305.63	0.07967
306.254	0.04405	305.798	0.07924
306.426	0.04505	305.969	0.07915
306.605	0.04002	306.143	0.0802
306.757	0.04505	306.312	0.08028
306.95	0.04315	306.489	0.08026
307.116	0.04505	306.67	0.07959
307.296	0.04628	306.834	0.0787
307.474	0.04461	307.007	0.0787
307.634	0.04091	307.176	0.0805
307.814	0.0464	307.364	0.08013
307.979	0.04416	307.539	0.07991
308.16	0.04494	307.699	0.07937
308.338	0.04729	307.88	0.07865
308.507	0.04494	308.053	0.07895
308.673	0.04494	308.229	0.07976
308.841	0.04371	308.394	0.08018
309.01	0.04584	308.564	0.07932
309.172	0.04808	308.735	0.07821
309.355	0.04628	308.905	0.07917
309.53	0.04763	309.078	0.08033
309.7	0.04595	309.252	0.07952
309.863	0.04449	309.424	0.07893
310.028	0.04461	309.598	0.07848
310.212	0.04729	309.772	0.07774
310.377	0.04684	309.938	0.07841
310.562	0.04584	310.103	0.07937
310.726	0.04494	310.269	0.07932
310.896	0.04908	310.447	0.07841
311.077	0.04505	310.629	0.07804
311.245	0.04729	310.808	0.07791
311.403	0.04539	310.973	0.07811
311.595	0.04461	311.132	0.07922
311.771	0.04539	311.305	0.07863
311.93	0.04595	311.479	0.07841
312.113	0.04371	311.652	0.07769
312.294	0.04729	311.838	0.07752
312.463	0.04628	312.001	0.07804
312.627	0.04584	312.174	0.07863
312.798	0.04595	312.342	0.07841
312.972	0.0455	312.513	0.07782
313.145	0.04729	312.704	0.07687
313.328	0.04673	312.872	0.07687
313.497	0.04461	313.044	0.07789
313.659	0.04808	313.216	0.07821
313.827	0.04539	313.395	0.07791
314.004	0.0464	313.558	0.07643
314.177	0.04584	313.729	0.07641
314.345	0.04494	313.903	0.07678
314.523	0.04461	314.075	0.07722
314.685	0.0455	314.246	0.07821
314.87	0.04595	314.426	0.07767
315.028	0.04718	314.589	0.07732
315.208	0.04494	314.765	0.0756
315.373	0.04718	314.934	0.07649
315.552	0.04942	315.107	0.07695
315.718	0.04461	315.278	0.07722
315.9	0.04852	315.45	0.0771
316.075	0.04718	315.615	0.07678
316.24	0.04584	315.793	0.07612
316.412	0.05255	315.962	0.07567
316.591	0.04628	316.129	0.07678
316.753	0.04595	316.296	0.07732
316.926	0.04852	316.467	0.07671
317.108	0.04226	316.644	0.07547
317.293	0.04684	316.823	0.07562
317.456	0.04628	316.993	0.07539
317.62	0.0455	317.164	0.07582
317.78	0.04371	317.339	0.07656
317.96	0.04282	317.509	0.07621
318.142	0.04416	317.686	0.0748
318.305	0.04763	317.853	0.07508
318.474	0.04539	318.025	0.07488
318.648	0.04315	318.202	0.0753
318.826	0.0436	318.371	0.07523
318.993	0.04282	318.54	0.07501
319.167	0.04505	318.71	0.07391
319.338	0.04405	318.888	0.07353
319.518	0.04371	319.048	0.07399
319.673	0.04091	319.225	0.07419
319.864	0.04673	319.396	0.07488
320.019	0.04494	319.565	0.07406
320.194	0.04013	319.737	0.07384
320.363	0.04371	319.909	0.0728
320.525	0.0455	320.074	0.07258
320.691	0.04539	320.253	0.07419
320.871	0.04192	320.417	0.07399
321.043	0.04684	320.584	0.0736
321.201	0.0455	320.755	0.07316
321.359	0.04684	320.911	0.07256
321.542	0.04326	321.093	0.07288
321.703	0.04684	321.255	0.0731
321.866	0.04628	321.427	0.07316
322.038	0.04237	321.599	0.07271
322.215	0.0436	321.763	0.07197
322.389	0.04315	321.928	0.07199
322.555	0.04147	322.105	0.07184
322.713	0.04584	322.266	0.07256
322.888	0.0427	322.437	0.07271
323.056	0.04002	322.61	0.07214
323.227	0.04226	322.776	0.07095
323.39	0.04326	322.942	0.07027
323.554	0.04192	323.113	0.07094
323.737	0.04326	323.297	0.07145
323.907	0.04058	323.463	0.07088
324.068	0.0436	323.636	0.07073
324.221	0.04192	323.806	0.06997
324.405	0.03957	323.966	0.06962
324.57	0.04226	324.13	0.06999
324.739	0.04147	324.309	0.07073
324.908	0.04058	324.488	0.07079
325.074	0.04282	324.649	0.07014
325.237	0.0427	324.814	0.06918
325.413	0.04539	324.985	0.06946
325.59	0.04494	325.154	0.06925
325.758	0.04058	325.325	0.07007
325.921	0.04192	325.495	0.07021
326.093	0.04405	325.656	0.06916
326.266	0.04494	325.839	0.06792
326.443	0.04673	326.006	0.06835
326.606	0.04449	326.174	0.06866
326.777	0.04673	326.345	0.06901
326.942	0.04192	326.512	0.06916
327.115	0.04326	326.688	0.06829
327.29	0.0436	326.857	0.06777
327.466	0.04416	327.027	0.0674
327.644	0.0436	327.207	0.06812
327.814	0.04326	327.361	0.06894
327.991	0.04181	327.53	0.06836
328.154	0.04461	327.713	0.06783
328.326	0.04136	327.88	0.06652
328.491	0.04181	328.055	0.06694
328.67	0.04226	328.22	0.06694
328.838	0.04103	328.398	0.06785
329.013	0.04326	328.573	0.06762
329.173	0.0427	328.744	0.06659
329.349	0.04226	328.917	0.0659
329.526	0.04326	329.074	0.06563
329.7	0.03912	329.253	0.06613
329.86	0.04058	329.428	0.06726
330.038	0.04237	329.597	0.06703
330.209	0.04058	329.763	0.06568
330.363	0.04405	329.937	0.06541
330.546	0.04058	330.105	0.06546
330.718	0.0436	330.281	0.06585
330.885	0.0455	330.448	0.06689
331.054	0.04058	330.621	0.06629
331.223	0.04494	330.782	0.06518
331.401	0.0455	330.951	0.06472
331.572	0.04091	331.118	0.06509
331.747	0.04539	331.295	0.06496
331.909	0.04315	331.466	0.06541
332.073	0.04405	331.641	0.06592
332.25	0.04192	331.807	0.06472
332.428	0.04405	331.981	0.064
332.591	0.0427	332.148	0.06435
332.783	0.04416	332.32	0.06459
332.955	0.04002	332.483	0.06524
333.115	0.04494	332.665	0.06487
333.284	0.04091	332.829	0.06413
333.45	0.04494	332.994	0.06341
333.632	0.04684	333.169	0.06348
333.809	0.04416	333.33	0.064
333.976	0.04718	333.507	0.06509
334.143	0.04282	333.682	0.0637
334.317	0.04808	333.86	0.06287
334.482	0.0464	334.029	0.06208
334.644	0.04673	334.197	0.06215
334.826	0.0455	334.367	0.06252
334.996	0.04494	334.534	0.06341
335.173	0.04416	334.703	0.0625
335.344	0.04684	334.875	0.06176
335.511	0.04449	335.039	0.06156
335.685	0.04628	335.211	0.06117
335.843	0.04416	335.384	0.062
336.018	0.04595	335.558	0.06258
336.19	0.04505	335.72	0.06184
336.373	0.04595	335.896	0.06169
336.537	0.04763	336.066	0.06089
336.707	0.0464	336.247	0.06089
336.892	0.04819	336.41	0.06163
337.055	0.04584	336.58	0.06193
337.229	0.04584	336.751	0.06193
337.386	0.04371	336.925	0.06023
337.565	0.04684	337.099	0.06
337.746	0.04237	337.269	0.06124
337.927	0.04595	337.437	0.06154
338.091	0.04584	337.606	0.06124
338.262	0.0455	337.777	0.06082
338.427	0.04763	337.951	0.06015
338.602	0.04763	338.113	0.05947
338.786	0.04315	338.287	0.06006
338.947	0.04942	338.445	0.06089
339.124	0.04763	338.623	0.06117
339.281	0.04774	338.797	0.0605
339.458	0.05031	338.962	0.06043
339.634	0.04908	339.146	0.05904
339.791	0.04595	339.313	0.06008
339.96	0.04852	339.48	0.06037
340.131	0.04628	339.653	0.06023
340.309	0.04494	339.817	0.05984
340.469	0.04908	339.996	0.05897
340.643	0.04684	340.159	0.05838
340.821	0.04819	340.334	0.05926
340.993	0.04942	340.502	0.05978
341.156	0.04763	340.672	0.05963
341.322	0.04584	340.844	0.05897
341.502	0.04908	341.005	0.05865
341.674	0.04584	341.184	0.05838
341.831	0.04628	341.351	0.05852
342.001	0.04684	341.529	0.05888
342.178	0.04718	341.697	0.05954
342.349	0.04718	341.859	0.05784
342.511	0.04998	342.03	0.05741
342.671	0.04863	342.199	0.05764
342.85	0.05255	342.378	0.05801
343.023	0.04908	342.54	0.05838
343.197	0.04505	342.715	0.05851
343.358	0.04987	342.893	0.05756
343.537	0.04852	343.063	0.05666
343.712	0.04539	343.228	0.05725
343.873	0.04819	343.39	0.05747
344.034	0.04628	343.555	0.05875
344.208	0.04405	343.74	0.05806
344.379	0.04908	343.912	0.05725
344.551	0.04763	344.072	0.05651
344.724	0.04863	344.234	0.05653
344.886	0.04942	344.413	0.0568
345.059	0.0455	344.591	0.05747
345.232	0.04774	344.758	0.05769
345.393	0.04863	344.934	0.05682
345.559	0.05031	345.094	0.05606
345.717	0.04763	345.258	0.05651
345.897	0.05166	345.436	0.05703
346.075	0.04897	345.602	0.05732
346.234	0.05356	345.776	0.05762
346.409	0.04774	345.939	0.05666
346.567	0.05266	346.112	0.0552
346.73	0.05222	346.282	0.05534
346.902	0.05222	346.454	0.05666
347.071	0.05401	346.624	0.05703
347.247	0.05222	346.796	0.05719
347.401	0.05658	346.958	0.05592
347.568	0.05613	347.127	0.05556
347.742	0.053	347.302	0.05564
347.907	0.05479	347.468	0.05658
348.087	0.05479	347.634	0.05645
348.243	0.05434	347.803	0.05643
348.416	0.05266	347.981	0.05577
348.591	0.04987	348.155	0.05547
348.768	0.05401	348.313	0.0554
348.94	0.05132	348.478	0.0568
349.095	0.05445	348.646	0.05651
349.278	0.05345	348.821	0.0566
349.44	0.05568	348.989	0.05562
349.604	0.05524	349.162	0.05547
349.77	0.05759	349.326	0.05606
349.94	0.05255	349.509	0.05584
350.114	0.05524	349.672	0.05645
350.288	0.05703	349.841	0.05601
350.453	0.05714	350.008	0.05579
350.625	0.05759	350.178	0.05446
350.779	0.05479	350.336	0.05505
350.947	0.05669	350.513	0.05614
351.125	0.0558	350.68	0.05593
351.304	0.05792	350.854	0.05592
351.47	0.05837	351.018	0.05473
351.63	0.05893	351.187	0.05401
351.809	0.05535	351.349	0.05466
351.965	0.05971	351.524	0.05495
352.147	0.05613	351.687	0.05599
352.3	0.05759	351.865	0.05542
352.483	0.05803	352.031	0.05438
352.649	0.06106	352.198	0.05473
352.824	0.05748	352.355	0.05414
352.989	0.05893	352.527	0.05547
353.148	0.05837	352.698	0.0554
353.327	0.05983	352.861	0.05542
353.479	0.05971	353.036	0.05446
353.674	0.05803	353.208	0.05394
353.841	0.05971	353.377	0.05458
353.994	0.05759	353.546	0.05453
354.181	0.05927	353.718	0.0549
354.341	0.06016	353.886	0.05503
354.513	0.06106	354.051	0.05421
354.687	0.05983	354.223	0.05325
354.842	0.05882	354.392	0.05444
355.025	0.05803	354.555	0.0546
355.194	0.06027	354.738	0.0551
355.359	0.06016	354.902	0.05414
355.528	0.05803	355.079	0.05325
355.695	0.05759	355.241	0.05342
355.86	0.05803	355.412	0.05386
356.029	0.0615	355.578	0.05444
356.193	0.05803	355.746	0.05416
356.362	0.06251	355.917	0.05362
356.525	0.06329	356.084	0.05283
356.691	0.05938	356.248	0.05275
356.86	0.06106	356.426	0.05342
357.046	0.06061	356.591	0.05423
357.207	0.06195	356.766	0.05421
357.376	0.06072	356.93	0.05362
357.536	0.06027	357.105	0.05268
357.705	0.06027	357.275	0.05261
357.868	0.06251	357.443	0.05281
358.042	0.06162	357.623	0.05296
358.203	0.05893	357.78	0.05384
358.366	0.05882	357.954	0.05303
358.54	0.05971	358.124	0.05251
358.714	0.06251	358.291	0.05224
358.896	0.05703	358.451	0.05283
359.061	0.05893	358.633	0.05362
359.225	0.05938	358.798	0.05318
359.383	0.05759	358.981	0.05296
359.553	0.05971	359.148	0.05209
359.714	0.05882	359.316	0.05246
359.884	0.05927	359.491	0.05259
360.064	0.05893	359.668	0.05364
360.225	0.06016	359.837	0.05333
360.393	0.06206	360.025	0.05244
360.561	0.06206	360.198	0.05236
360.733	0.06061	360.37	0.05214
360.884	0.05837	360.548	0.05224
361.059	0.06027	360.724	0.05349
361.226	0.06016	360.894	0.05303
361.398	0.06195	361.07	0.05209
361.557	0.06251	361.242	0.05187
361.721	0.05837	361.418	0.05187
361.897	0.06341	361.596	0.05305
362.061	0.05893	361.763	0.05273
362.219	0.0615	361.939	0.05355
362.392	0.06374	362.102	0.05222
362.556	0.06027	362.27	0.05231
362.737	0.06385	362.439	0.05172
362.898	0.06027	362.617	0.05238
363.078	0.06027	362.783	0.05327
363.238	0.06329	362.96	0.05283
363.398	0.05792	363.12	0.05281
363.567	0.06475	363.286	0.05179
363.738	0.0615	363.466	0.052
363.896	0.06195	363.627	0.05222
364.079	0.06106	363.793	0.05224
364.243	0.05971	363.961	0.05312
364.412	0.0615	364.117	0.05187
364.577	0.06072	364.282	0.05127
364.759	0.06206	364.455	0.05133
364.912	0.06329	364.615	0.05281
365.09	0.0624	364.769	0.05253
365.253	0.06206	364.931	0.05283
365.414	0.06385	365.101	0.05187
365.589	0.06296	365.282	0.05113
365.749	0.06374	365.44	0.05157
365.924	0.06609	365.606	0.05172
366.083	0.06385	365.767	0.05172
366.259	0.06206	365.926	0.05192
366.421	0.06385	366.083	0.05103
366.596	0.06285	366.249	0.05022
366.759	0.06609	366.41	0.05127
366.933	0.06117	366.571	0.0512
367.094	0.06329	366.739	0.05187
367.265	0.06464	366.9	0.05172
367.432	0.06464	367.059	0.05044
367.611	0.06341	367.215	0.04955
367.778	0.06564	367.383	0.05046
367.946	0.05971	367.54	0.05118
368.119	0.06609	367.706	0.05148
368.289	0.06464	367.875	0.05157
368.459	0.05882	368.035	0.05022
368.619	0.06609	368.205	0.04994
368.787	0.0643	368.374	0.05059
368.952	0.06341	368.537	0.0514
369.137	0.06341	368.688	0.05103
369.301	0.06027	368.852	0.05163
369.459	0.06385	369.017	0.05031
369.63	0.06419	369.183	0.04979
369.808	0.06195	369.346	0.05089
369.965	0.06385	369.509	0.05127
370.142	0.06016	369.67	0.05172
370.299	0.06609	369.835	0.05127
370.468	0.06609	370.001	0.0509
370.643	0.06419	370.155	0.04994
370.804	0.06564	370.344	0.05009
370.964	0.06385	370.506	0.05133
371.139	0.06296	370.672	0.05127
371.309	0.06609	370.843	0.05076
371.474	0.06329	371.002	0.05031
371.643	0.06732	371.169	0.04948
371.812	0.06732	371.335	0.0509
371.984	0.06385	371.506	0.0515
372.156	0.06688	371.677	0.05083
372.323	0.06688	371.84	0.05118
372.496	0.06475	372.001	0.04987
372.66	0.06688	372.166	0.04941
372.825	0.06329	372.332	0.05066
372.98	0.0652	372.51	0.05148
373.16	0.06688	372.673	0.05076
373.32	0.06206	372.842	0.05059
373.482	0.06609	372.999	0.05024
373.657	0.06732	373.171	0.04987
373.815	0.06385	373.335	0.05089
373.983	0.06923	373.508	0.05133
374.164	0.06699	373.681	0.05118
374.329	0.06688	373.836	0.05046
374.502	0.07001	374.006	0.0492
374.665	0.06509	374.184	0.04972
374.833	0.06822	374.336	0.05061
375.006	0.06822	374.496	0.0512
375.172	0.06564	374.668	0.0514
375.34	0.07102	374.843	0.05059
375.51	0.06744	375.02	0.04994
375.673	0.06509	375.181	0.05002
375.836	0.07269	375.339	0.05022
376.005	0.06699	375.524	0.05127
376.176	0.06956	375.696	0.05096
376.334	0.06833	375.868	0.04955
376.512	0.06878	376.031	0.05
376.677	0.06822	376.214	0.0497
376.848	0.07404	376.366	0.04994
377.009	0.06911	376.535	0.05126
377.179	0.07057	376.71	0.0509
377.343	0.07281	376.869	0.05031
377.514	0.06744	377.041	0.05007
377.679	0.07046	377.212	0.04994
377.85	0.06956	377.374	0.0509
378.025	0.06744	377.548	0.0512
378.178	0.07057	377.711	0.05118
378.355	0.07102	377.886	0.05009
378.524	0.07102	378.049	0.04985
378.69	0.07191	378.224	0.04987
378.859	0.07225	378.389	0.05081
379.026	0.0709	378.559	0.05157
379.19	0.07404	378.724	0.05096
379.342	0.07684	378.9	0.05046
379.526	0.07191	379.06	0.04955
379.703	0.07191	379.234	0.04978
379.858	0.07012	379.401	0.05044
380.033	0.0709	379.562	0.05096
380.196	0.0737	379.734	0.05074
380.37	0.0737	379.903	0.05016
380.534	0.07146	380.084	0.04933
380.702	0.07415	380.25	0.05002
380.871	0.07191	380.41	0.05029
381.037	0.07102	380.581	0.05007
381.204	0.07314	380.766	0.04987
381.373	0.07448	380.945	0.04918
381.522	0.07281	381.113	0.0497
381.698	0.07538	381.275	0.04918
381.875	0.07102	381.441	0.05044
382.041	0.07135	381.616	0.05052
382.208	0.07639	381.785	0.04918
382.38	0.07236	381.948	0.04933
382.537	0.07639	382.125	0.04994
382.703	0.07504	382.294	0.05002
382.876	0.07102	382.468	0.05024
383.038	0.07493	382.635	0.0497
383.217	0.07717	382.798	0.04935
383.375	0.07594	382.969	0.04874
383.542	0.07359	383.139	0.04911
383.714	0.0718	383.307	0.05002
383.88	0.07672	383.485	0.04963
384.043	0.07639	383.651	0.04992
384.215	0.07818	383.813	0.04911
384.378	0.0803	383.989	0.04859
384.556	0.07773	384.157	0.04957
384.728	0.07538	384.328	0.04978
384.899	0.07594	384.484	0.04985
385.065	0.07627	384.654	0.04963
385.222	0.07504	384.822	0.04891
385.397	0.08075	384.998	0.04891
385.568	0.07684	385.162	0.04854
385.74	0.07538	385.332	0.04928
385.906	0.07594	385.499	0.04955
386.07	0.07639	385.684	0.04889
386.238	0.07728	385.841	0.0483
386.406	0.07728	386.03	0.04787
386.568	0.07896	386.193	0.04867
386.738	0.07728	386.363	0.04911
386.908	0.07493	386.531	0.04896
387.079	0.07907	386.709	0.04809
387.251	0.07639	386.872	0.04809
387.403	0.07672	387.041	0.04757
387.563	0.08086	387.207	0.04809
387.739	0.07728	387.371	0.04942
387.902	0.07807	387.552	0.04889
388.068	0.07773	387.724	0.04809
388.243	0.07863	387.895	0.04815
388.426	0.08221	388.062	0.04807
388.583	0.08254	388.233	0.04778
388.752	0.08086	388.4	0.04941
388.917	0.07952	388.569	0.04918
389.082	0.08209	388.746	0.04794
389.256	0.08344	388.904	0.04719
389.411	0.08568	389.078	0.0475
389.582	0.08344	389.239	0.04854
389.757	0.08086	389.422	0.04859
389.926	0.08209	389.579	0.04896
390.105	0.08176	389.765	0.04824
390.281	0.08176	389.923	0.04772
390.445	0.08299	390.091	0.04763
390.604	0.0831	390.269	0.048
390.771	0.08165	390.438	0.04898
390.935	0.08165	390.61	0.04846
391.106	0.08075	390.773	0.04787
391.266	0.08165	390.933	0.04787
391.449	0.08086	391.112	0.04772
391.615	0.08444	391.291	0.04765
391.788	0.08299	391.465	0.04846
391.949	0.08086	391.623	0.04757
392.11	0.08344	391.798	0.04765
392.277	0.08568	391.97	0.04683
392.459	0.08355	392.145	0.04733
392.613	0.08344	392.305	0.04706
392.801	0.08344	392.48	0.04822
392.957	0.0831	392.645	0.04815
393.12	0.08086	392.814	0.04704
393.286	0.08131	392.981	0.04646
393.464	0.08657	393.144	0.04726
393.624	0.08221	393.317	0.04757
393.795	0.08086	393.484	0.04824
393.956	0.0831	393.66	0.048
394.142	0.08165	393.83	0.04735
394.308	0.08433	393.993	0.04706
394.458	0.08265	394.159	0.04704
394.644	0.08086	394.331	0.04741
394.805	0.08523	394.502	0.04824
394.967	0.08165	394.666	0.04824
395.155	0.08131	394.835	0.04765
395.33	0.08612	395.009	0.04696
395.482	0.0803	395.178	0.04778
395.663	0.08165	395.347	0.04765
395.829	0.08444	395.51	0.04822
395.988	0.08221	395.68	0.04817
396.152	0.08299	395.852	0.0472
396.32	0.08355	396.02	0.04711
396.498	0.08355	396.191	0.04793
396.669	0.08624	396.366	0.04824
396.84	0.08221	396.538	0.04859
397.002	0.0831	396.715	0.04809
397.168	0.08579	396.884	0.04691
397.325	0.0831	397.047	0.04654
397.492	0.0812	397.217	0.04756
397.675	0.08579	397.382	0.04748
397.847	0.084	397.553	0.04778
398.005	0.08433	397.72	0.04793
398.173	0.08299	397.889	0.04696
398.336	0.08299	398.055	0.04696
398.499	0.08478	398.224	0.04741
398.682	0.08534	398.4	0.0478
398.855	0.08355	398.561	0.04778
399.026	0.08523	398.734	0.04757
399.19	0.08668	398.894	0.04698
399.363	0.08836	399.055	0.04696
399.515	0.08624	399.223	0.04793
399.687	0.08568	399.401	0.04741
399.848	0.08836	399.556	0.04809
400.026	0.08713	399.73	0.048
400.187	0.08612	399.902	0.04682
400.367	0.08523	400.055	0.04615
400.537	0.08389	400.233	0.04741
400.71	0.08713	400.398	0.04787
400.871	0.08444	400.564	0.04807
401.045	0.08444	400.737	0.04787
401.201	0.08937	400.902	0.04683
401.368	0.08579	401.066	0.04676
401.529	0.08444	401.23	0.04748
401.707	0.08534	401.395	0.04765
401.863	0.0831	401.577	0.04772
402.033	0.08534	401.734	0.04756
402.2	0.08791	401.909	0.04659
402.363	0.08444	402.076	0.04667
402.538	0.08836	402.239	0.04741
402.698	0.08657	402.413	0.04757
402.867	0.08299	402.576	0.04794
403.03	0.08657	402.738	0.04765
403.202	0.08478	402.912	0.04632
403.361	0.08657	403.065	0.04698
403.534	0.08937	403.243	0.04837
403.699	0.08355	403.414	0.04837
403.87	0.08657	403.582	0.04765
404.024	0.09071	403.745	0.04772
404.198	0.08892	403.916	0.04691
404.363	0.08791	404.081	0.04706
404.526	0.09071	404.247	0.04728
404.702	0.08579	404.416	0.0478
404.876	0.08892	404.595	0.04846
405.049	0.08926	404.758	0.04809
405.206	0.08657	404.922	0.04706
405.381	0.0897	405.089	0.04704
405.553	0.0906	405.26	0.04802
405.724	0.08624	405.428	0.04839
405.898	0.08926	405.593	0.04852
406.06	0.08523	405.766	0.04794
406.227	0.08713	405.935	0.04706
406.398	0.0897	406.104	0.04741
406.568	0.08791	406.268	0.04822
406.735	0.08836	406.445	0.04802
406.899	0.08702	406.6	0.04793
407.062	0.08579	406.786	0.04735
407.241	0.08926	406.955	0.04676
407.4	0.08926	407.116	0.04689
407.565	0.08836	407.287	0.04772
407.724	0.08747	407.455	0.04756
407.896	0.0897	407.623	0.048
408.065	0.09015	407.793	0.04728
408.229	0.08926	407.971	0.04646
408.397	0.08937	408.13	0.04669
408.567	0.08713	408.3	0.04728
408.739	0.08926	408.469	0.04822
408.905	0.08892	408.642	0.04765
409.073	0.08624	408.814	0.04728
409.234	0.08657	408.981	0.04669
409.402	0.09205	409.143	0.04654
409.571	0.0906	409.316	0.04772
409.742	0.09071	409.472	0.04802
409.909	0.08892	409.65	0.04704
410.08	0.08803	409.824	0.04683
410.25	0.09105	409.989	0.04646
410.417	0.0925	410.158	0.04706
410.603	0.08803	410.336	0.0475
410.774	0.09026	410.497	0.04765
410.947	0.0915	410.663	0.04674
411.1	0.09026	410.821	0.04683
411.277	0.09161	410.997	0.04659
411.442	0.09026	411.171	0.04659
411.612	0.08657	411.33	0.04698
411.774	0.08881	411.502	0.04757
411.95	0.08836	411.681	0.04713
412.116	0.08791	411.855	0.04661
412.278	0.08982	412.026	0.04659
412.445	0.08791	412.196	0.04632
412.611	0.08713	412.36	0.04713
412.779	0.0897	412.54	0.04676
412.939	0.08713	412.7	0.04669
413.122	0.09071	412.864	0.04669
413.287	0.0915	413.038	0.04543
413.455	0.08791	413.208	0.0458
413.63	0.08713	413.375	0.04661
413.784	0.09015	413.542	0.04669
413.96	0.08937	413.71	0.04659
414.118	0.08937	413.887	0.04617
414.298	0.08713	414.048	0.04558
414.456	0.08847	414.216	0.046
414.626	0.08668	414.38	0.04667
414.796	0.09015	414.55	0.04659
414.956	0.08847	414.715	0.04622
415.137	0.09026	414.882	0.04602
415.297	0.09239	415.058	0.04504
415.475	0.08881	415.232	0.04556
415.644	0.0897	415.39	0.04683
415.834	0.0915	415.559	0.04683
416.001	0.08892	415.741	0.04652
416.157	0.08881	415.908	0.04585
416.334	0.08926	416.069	0.04593
416.496	0.08881	416.237	0.0458
416.676	0.08758	416.408	0.04646
416.84	0.0915	416.579	0.04719
416.999	0.09026	416.747	0.04645
417.158	0.08791	416.919	0.04565
417.348	0.08892	417.09	0.04534
417.516	0.09015	417.264	0.04602
417.677	0.09205	417.437	0.04652
417.854	0.09161	417.616	0.04683
418.028	0.0915	417.778	0.04602
418.183	0.09284	417.938	0.04534
418.365	0.08713	418.12	0.04534
418.519	0.08881	418.274	0.04587
418.68	0.09284	418.449	0.04624
418.861	0.08937	418.624	0.04676
419.041	0.08881	418.788	0.04578
419.203	0.09015	418.958	0.04534
419.364	0.08657	419.123	0.04497
419.527	0.09026	419.274	0.04595
419.695	0.08791	419.465	0.04646
419.874	0.0897	419.626	0.04645
420.043	0.09015	419.801	0.04595
420.199	0.0897	419.967	0.04543
420.367	0.08668	420.14	0.04498
420.553	0.09105	420.313	0.04519
420.714	0.08713	420.464	0.04624
420.872	0.09026	420.637	0.04624
421.055	0.0915	420.799	0.04602
421.229	0.09071	420.978	0.04497
421.413	0.09026	421.138	0.04489
421.57	0.08937	421.311	0.04535
421.721	0.09105	421.475	0.04563
421.899	0.09026	421.645	0.04558
422.065	0.09239	421.83	0.04543
422.236	0.08926	421.994	0.04511
422.41	0.09418	422.161	0.04572
422.565	0.0925	422.328	0.04535
422.735	0.09015	422.503	0.04602
422.923	0.08982	422.67	0.04548
[truncated: 468 more rows]

## Sheet: figure3b
	Ru/R-TiO2-air-H2	Ru/R-TiO2-H2	Ru/A-TiO2-air-H2	Ru/A-TiO2-H2
3	342.707	397.643	655.942	821.551
3.02047	343.194	389.735	647.059	809.435
3.04095	343.186	382.124	638.578	797.849
3.06142	342.685	374.811	630.498	786.793
3.0819	341.689	367.797	622.819	776.267
3.10237	340.2	361.08	615.541	766.27
3.12285	338.216	354.661	608.664	756.804
3.14332	335.739	348.541	602.189	747.867
3.1638	332.768	342.718	596.114	739.461
3.18428	329.302	337.193	590.441	731.584
3.20475	325.343	331.966	585.169	724.237
3.22522	319.864	327.086	579.482	717.47
3.2457	315.158	322.78	575.595	708.954
3.26617	308.295	319.041	573.35	706.92
3.28665	302.593	313.006	569.098	702.7
3.30712	296.785	310.844	566.64	699.397
3.3276	290.689	306.563	563.363	692.296
3.34807	286.459	301.492	561.162	687.762
3.36855	280.947	298.89	555.124	686.376
3.38902	276.596	295.33	549.061	678.89
3.4095	270.42	289.376	544.56	678.915
3.42997	266.694	287.547	536.449	674.986
3.45045	261.908	282.612	531.923	672.362
3.47092	260.009	274.762	525.393	668.177
3.4914	258.327	272.412	518.562	664.594
3.51187	253.305	269.849	515.329	660.059
3.53235	252.309	266.058	510.34	655.753
3.55282	247.399	263.435	505.84	648.622
3.5733	243.969	257.804	501.588	643.938
3.59377	240.306	254.782	496.4	639.377
3.61425	238.006	250.89	491.368	635.804
3.63472	233.678	250.618	489.397	631.786
3.6552	229.2	249.814	487.834	629.025
3.67567	224.89	247.561	486.735	626.348
3.69615	224.779	244.498	482.922	621.492
3.71662	223.244	243.004	480.303	617.851
3.7371	220.209	241.772	477.307	615.063
3.75757	217.71	241.329	476.473	612.989
3.77805	218.115	240.155	474.658	612.296
3.79852	218.461	241.885	474.108	608.635
3.819	216.137	238.233	472.276	608.022
3.83947	217.024	236.651	468.83	607.727
3.85995	214.631	234.595	465.656	606.444
3.88042	211.357	231.264	462.994	604.117
3.9009	208.322	229.051	461.742	600.523
3.92137	203.415	225.721	459.255	596.497
3.94185	201.778	223.532	456.873	595.737
3.96232	198.437	222.675	455.734	592.517
3.9828	197.012	218.749	452.122	591.536
4.00327	196.384	215.896	447.841	591.944
4.02375	197.913	214.706	446.296	591.435
4.04422	197.373	211.265	445.515	587.944
4.0647	195.853	208.091	444.829	588.224
4.08517	197.114	204.235	438.358	584.06
4.10565	198.471	201.807	434.746	582.595
4.12612	195.394	199.286	434.744	578.009
4.1466	194.837	199.52	432.989	577.086
4.16707	196.764	197.37	431.713	572.723
4.18755	197.438	193.982	431.418	567.7
4.20802	196.851	195.661	429.001	566.184
4.2285	193.386	191.885	425.85	564.493
4.24897	188.348	191.249	423.66	563.215
4.26945	183.071	191.368	422.625	559.442
4.28992	179.795	187.964	421.374	556.257
4.3104	176.404	184.722	420.839	553.63
4.33087	171.945	182.978	418.842	552.533
4.35135	169.422	182.354	418.474	550.833
4.37182	166.913	180.708	418.23	545.443
4.3923	165.114	178.343	417.957	543.393
4.41277	165.554	175.145	418.901	542.651
4.43325	164.253	170.969	420.17	541.752
4.45372	163.019	166.623	417.435	540.879
4.4742	159.916	164.354	414.644	539.575
4.49467	159.07	164.249	410.348	536.443
4.51515	157.612	163.689	410.984	535.704
4.53562	158.073	162.824	407.605	531.555
4.5561	159.427	159.884	404.404	528.697
4.57657	159.29	160.333	400.316	525.636
4.59705	156.25	160.226	397.496	524.284
4.61752	157.181	162.017	392.482	524.949
4.638	155.182	162.179	389.694	522.399
4.65847	153.539	160.913	388.133	519.825
4.67895	153.549	160.183	387.508	516.843
4.69942	152.178	157.206	385.462	517.997
4.7199	148.385	153.981	384.228	516.633
4.74037	146.189	150.472	383.768	515.615
4.76085	145.651	148.509	381.973	513.934
4.78132	144.24	145.916	383.332	511.11
4.8018	142.478	141.425	384.17	510.201
4.82227	140.184	137.628	385.308	508.842
4.84275	135.717	133.085	383.364	508.563
4.86322	134.5	130.674	379.342	505.943
4.8837	130.305	131.753	377.886	503.848
4.90417	130.001	131.489	376.423	502.364
4.92465	130.466	131.427	375.934	501.136
4.94512	128.735	129.709	371.96	498.722
4.9656	127.015	127.799	371.499	496.525
4.98607	126.11	131.754	367.533	495.449
5.00655	124.819	131.901	365.643	492.255
5.02702	126.794	132.919	363.508	488.709
5.04749	125.59	133.794	361.775	486.878
5.06797	124.781	130.868	361.447	484.957
5.08845	124.686	130.971	361.78	483.973
5.10892	124.48	128.51	361.43	485.389
5.12939	122.258	126.48	361.154	481.856
5.14987	120.741	124.104	359.455	480.715
5.17035	120.223	123.948	360.532	480.136
5.19082	119.055	121.739	360.559	478.568
5.21129	117.288	118.47	359.839	477.539
5.23177	116.837	118.345	358.16	475.71
5.25225	113.634	116.677	353.784	475.455
5.27272	113.344	115.083	352.234	474.271
5.29319	111.35	114.467	350.541	475.467
5.31367	111.306	111.534	350.354	476.093
5.33415	108.922	111.06	348.88	476.179
5.35462	105.816	108.789	347.99	474.277
5.3751	106.226	108.065	345.893	471.354
5.39557	106.247	108.505	344.213	469.387
5.41604	104.87	107.245	342.532	466.187
5.43652	103.443	106.703	340.129	464.43
5.45699	101.653	106.521	338.503	465.007
5.47747	101.252	104.892	339.256	463.604
5.49794	100.419	104.035	339.687	462.692
5.51842	99.7525	102.008	339.2	461.236
5.53889	97.847	101.735	337.145	459.991
5.55937	96.1984	101.421	335.405	460.182
5.57984	96.5731	101.687	336.2	459.19
5.60032	97.4443	99.5119	332.472	459.304
5.62079	96.1765	101.023	334.418	459.468
5.64127	96.7254	102.458	332.96	457.052
5.66174	93.8944	102.74	331.711	458.273
5.68222	94.1706	101.052	333.219	458.014
5.70269	92.7816	100.8	332.761	458.508
5.72317	91.8699	99.4995	334.334	457.126
5.74364	90.185	98.0255	334.868	456.195
5.76412	90.3792	97.0366	335.504	452.874
5.78459	89.0373	95.5028	334.016	450.837
5.80507	87.3416	96.0713	333.571	449.751
5.82554	85.6803	93.0193	332.09	447.786
5.84602	83.5812	92.0948	330.304	446.086
5.86649	82.1442	90.7012	327.773	446.097
5.88697	82.0173	89.9346	326.448	444.182
5.90744	81.2053	87.8307	323.581	441.677
5.92792	81.3655	84.8633	320.697	440.578
5.94839	81.882	84.763	317.969	440.963
5.96887	80.0513	83.7424	316.696	439.761
5.98934	81.611	81.3733	315.012	440.678
6.00982	81.5387	79.7316	314.101	441.67
6.03029	80.982	81.6744	314.182	439.555
6.05077	81.7529	81.4446	311.938	438.697
6.07124	81.1804	80.8003	311.134	439.283
6.09172	82.3501	79.2167	311.781	439.478
6.11219	80.7571	79.3416	310.942	439.397
6.13267	80.9595	77.5378	311.96	439.329
6.15314	78.8016	77.1308	311.435	439.221
6.17362	76.7898	76.9778	310.725	437.613
6.19409	74.8764	76.1533	310.931	437.939
6.21457	74.0003	77.0481	310.202	437.657
6.23504	72.5394	75.2847	308.642	436.569
6.25552	70.4505	75.83	306.605	434.253
6.27599	69.6836	75.0092	305.137	433.234
6.29647	69.087	73.3586	305.545	431.476
6.31694	67.4995	72.0052	304.564	430.567
6.33742	66.849	71.39	303.877	430.185
6.35789	65.9758	72.5927	303.589	429.493
6.37837	64.1671	71.896	303.228	428.176
6.39884	65.1004	70.8392	302.392	428.076
6.41932	64.3858	70.8938	302.071	426.345
6.43979	63.8748	71.5221	300.868	424.058
6.46027	64.4583	69.7617	302.19	424.184
6.48074	63.8091	69.2383	301.956	423.71
6.50122	63.9964	69.88	303.155	424.335
6.52169	64.3779	70.9173	303.165	423.88
6.54217	64.8683	70.4838	304.878	423.804
6.56264	63.796	70.3465	304.559	423.558
6.58312	63.099	69.8866	305.079	423.731
6.60359	63.56	70.7836	304.594	423.895
6.62407	63.205	71.3985	302.211	424.103
6.64454	63.4727	71.6221	302.013	423.842
6.66502	63.4168	70.8303	300.206	422.034
6.68549	62.9971	69.052	299.727	421.198
6.70597	61.9676	67.4763	299.53	421.213
6.72644	61.2063	67.7041	299.418	421.468
6.74692	61.3835	67.5923	297.143	420.552
6.76739	62.2677	66.3226	296.676	419.705
6.78787	62.3678	65.6819	295.266	418.918
6.80834	61.2671	63.9781	294.24	418.748
6.82882	61.0098	62.9209	292.8	419.226
6.84929	59.9712	60.0808	292.789	418.681
6.86977	59.9604	57.3119	294.242	419.754
6.89024	58.6466	56.2726	294.207	419.989
6.91072	57.6698	55.1883	295.771	419.991
6.93119	57.3164	55.0837	295.117	418.918
6.95167	56.3174	54.2645	295.474	419.166
6.97214	55.9621	55.2978	294.53	419.025
6.99262	55.831	55.612	293.75	419.114
7.01309	56.6718	57.0562	292.322	418.161
7.03357	57.4524	57.8035	291.393	418.168
7.05404	58.0693	58.8836	291.987	416.294
7.07452	57.5705	58.3537	291.144	414.22
7.09499	57.5309	58.3531	292.174	414.14
7.11547	57.7695	58.2805	292.765	414.1
7.13594	58.4743	58.2527	292.926	415.062
7.15642	59.5276	58.6267	292.247	413.796
7.17689	60.1579	58.4573	291.365	412.716
7.19736	59.9631	58.4479	291.615	412.296
7.21784	58.931	56.8316	292.028	412.396
7.23832	59.8535	56.9356	290.935	413.287
7.25879	58.0324	55.8611	291.817	412.873
7.27926	56.4227	56.5257	291.38	412.246
7.29974	53.8934	56.3531	290.885	412.248
7.32022	53.1223	56.238	290.68	411.516
7.34069	53.7718	57.574	289.338	410.857
7.36116	54.3665	58.4191	289	411.964
7.38164	54.8794	59.0941	288.115	409.907
7.40212	55.7019	57.6979	286.856	409.384
7.42259	55.524	58.3511	286.685	407.894
7.44306	54.6058	58.0402	286.295	408.206
7.46354	54.7865	57.4456	285.852	408.36
7.48402	54.6349	57.117	285.171	408.241
7.50449	53.2236	56.8055	283.767	409.613
7.52496	52.5669	55.7957	283.123	410.251
7.54544	53.6182	55.4024	281.923	410.212
7.56591	53.3939	55.0337	281.75	409.546
7.58639	53.118	54.2053	280.243	408.534
7.60686	52.7032	54.2533	282.185	408.87
7.62734	51.1677	55.0402	280.957	408.401
7.64781	50.7532	54.813	281.7	408.312
7.66829	49.1876	54.016	282.786	407.224
7.68876	47.9931	53.9631	282.647	407.604
7.70924	47.2762	52.2213	284.057	408.351
7.72971	48.4452	52.3707	285.611	407.531
7.75019	49.1546	52.3383	286.26	406.625
7.77066	49.2834	51.1739	287.061	405.788
7.79114	51.0471	49.3128	287.274	403.911
7.81161	51.7486	48.4011	287.586	403.271
7.83209	52.7202	47.4394	288.346	401.635
7.85256	52.1572	47.2024	287.989	401.362
7.87304	52.459	46.1929	286.84	400.444
7.89351	52.0059	46.6401	285.445	398.64
7.91399	51.2635	46.4505	284.303	400.371
7.93446	50.61	46.8147	283.325	401.354
7.95494	50.7797	47.2043	281.061	401.704
7.97541	50.2491	48.086	280.203	402.169
7.99589	50.6604	49.1991	279.064	402.295
8.01636	50.0052	50.2841	280.257	403.81
8.03684	49.5423	50.3436	278.809	404.053
8.05731	48.695	49.2952	279.491	404.587
8.07779	48.2455	50.1595	279.117	406.55
8.09826	46.6482	49.981	278.39	408.41
8.11874	46.0526	48.8758	278.481	408.94
8.13921	45.8699	49.6489	278.246	408.676
8.15969	45.7803	48.1079	277.18	407.739
8.18016	46.3423	47.4521	277.232	407.141
8.20064	47.439	47.5142	277.293	405.695
8.22111	47.018	46.713	277.984	403.397
8.24159	47.9931	45.0817	277.847	402.07
8.26206	46.8921	44.6842	277.293	401.552
8.28254	46.9595	43.0785	277.123	399.775
8.30301	45.3495	43.3282	277.803	398.612
8.32349	44.7156	43.1337	278.339	398.514
8.34396	44.8169	43.7414	277.547	398.271
8.36444	45.4269	44.304	276.658	397.524
8.38491	46.27	44.9186	276.849	396.407
8.40539	45.5263	44.9738	277.142	396.557
8.42586	44.9506	45.6152	277.345	397.137
8.44634	44.7761	45.8137	276.123	398.169
8.46681	43.5825	45.3956	276.099	399.487
8.48729	42.2527	46.4384	275.538	401.061
8.50776	41.0095	45.5505	274.665	402.112
8.52824	41.0732	46.0281	273.454	402.089
8.54871	40.7398	47.1098	273.131	401.965
8.56919	41.7068	47.7313	273.234	402.024
8.58966	42.6201	48.525	273.629	401.855
8.61014	43.0327	49.8467	273.899	401.453
8.63061	42.8951	49.5152	273.601	401.066
8.65109	44.001	49.6626	274.018	399.906
8.67156	43.9228	49.9987	274.9	398.686
8.69204	43.9984	49.2978	276.362	397.156
8.71251	43.6388	49.4109	277.445	396.524
8.73299	45.1608	49.3942	277.419	395.466
8.75346	45.2419	48.4995	275.638	394.647
8.77394	44.8346	47.3645	274.965	394.406
8.79441	45.1402	47.0971	274.565	393.204
8.81489	44.696	46.6806	274.566	393.492
8.83536	44.1657	46.0431	273.657	393.578
8.85584	42.6813	44.5211	272.943	393.41
8.87631	41.3145	43.5253	272.775	393.757
8.89679	39.9683	43.7385	271.47	393.47
8.91726	40.6623	42.133	270.561	394.509
8.93774	40.017	41.1886	269.58	395.148
8.95821	39.9062	40.7989	269.921	397.108
8.97869	40.2772	41.4841	270.316	396.762
8.99916	40.1922	40.1399	269.889	396.243
9.01964	41.2344	40.8732	270.998	396.384
9.04011	41.1386	40.3361	271.663	396.6
9.06059	41.7375	40.1834	272.942	396.185
9.08106	42.0474	39.6692	273.548	397.699
9.10154	42.374	38.982	274.602	398.151
9.12201	42.2308	39.7117	275.315	399.048
9.14249	42.3854	40.05	275.983	398.452
9.16296	42.0863	40.3325	275.903	398.666
9.18344	41.3665	41.5874	276.338	397.953
9.20391	41.612	42.5407	276.706	397.106
9.22439	40.4011	43.0186	277.105	396.836
9.24486	37.9954	42.4789	276.752	396.511
9.26534	37.2681	43.5338	275.517	395.85
9.28581	37.1095	44.2037	275.011	395.559
9.30629	36.5842	44.5574	273.482	395.056
9.32676	36.2851	43.1961	273.005	395.612
9.34723	35.5842	42.7009	271.626	395.904
9.36771	36.4544	43.068	271.915	395.929
9.38819	36.6476	43.2752	271.48	393.48
9.40866	36.9268	41.6721	270.874	393.457
9.42914	38.272	42.0451	270.764	393.856
9.44961	37.5351	41.2864	269.446	394.091
9.47008	37.9284	40.7329	268.693	394.23
9.49056	38.1249	40.7176	268.713	394.46
9.51103	37.8699	40.0526	269.443	393.813
9.53151	37.5982	39.087	268.741	393.905
9.55199	38.4466	38.5848	268.9	392.606
9.57246	38.1056	37.816	267.988	391.946
9.59294	38.3495	37.7408	267.3	392.279
9.61341	38.5433	36.9192	267.4	393.16
9.63388	37.7068	36.3037	268.456	393.613
9.65436	36.2687	35.9441	268.481	394.421
9.67483	35.9039	37.1481	268.339	394.933
9.69531	35.7231	37.0788	269.698	395.265
9.71578	34.6679	37.407	269.527	395.932
9.73626	34.4351	37.8244	269.689	396.534
9.75673	34.3766	39.1713	269.28	396.394
9.77721	34.9555	39.6911	270.749	395.742
9.79768	34.6577	40.5832	270.305	395.336
9.81816	34.2413	40.1935	271.26	397.07
9.83863	34.983	40.6531	271.235	397.468
9.85911	35.4181	41.1749	270.747	397.796
9.87958	36.4698	40.9143	270.31	396.704
9.90006	36.1138	40.6898	270.364	395.577
9.92053	36.848	38.8058	270.14	393.591
9.94101	37.6221	38.3119	269.367	393.422
9.96148	38.5995	39.2733	269.151	391.158
9.98196	38.1713	38.5871	269.135	390.75
10.0024	38.8967	38.8094	269.533	391.903
10.0229	37.0961	36.9931	269.346	391.899
10.0434	36.4632	36.5459	269.774	391.929
10.0639	35.6721	36.5887	268.517	391.529
10.0843	35.2694	36.6852	268.81	391.355
10.1048	35.7885	37.2442	269.324	390.811
10.1253	35.033	37.4828	268.044	390.919
10.1458	35.2056	38.1102	268.08	389.867
10.1662	34.4583	38.1468	267.256	389.751
10.1867	34.8428	38.0428	268.044	389.147
10.2072	35.1929	38.5103	268.578	390.527
10.2277	34.9654	38.7319	269.976	390.184
10.2481	35.7251	38.9539	269.445	389.13
10.2686	36.1177	38.9784	269.067	388.353
10.2891	36.3318	38.2043	268.598	387.383
10.3096	36.6087	38.7503	269.728	387.044
10.33	37.1213	38.3527	269.495	385.965
10.3505	36.8676	38.7264	269.474	386.02
10.371	36.0373	38.8996	268.932	384.174
10.3915	34.8921	37.8186	269.346	384.739
10.4119	33.9676	36.3102	268.543	385.918
10.4324	33.0696	34.6018	267.122	386.803
10.4529	33.6832	35.2824	266.822	385.513
10.4734	33.3786	33.4417	265.735	387.267
10.4938	32.7192	32.9026	265.989	387.692
10.5143	31.8954	33.5655	265.555	388.817
10.5348	31.1906	32.7829	263.885	390.074
10.5553	31.2851	33.2243	264.1	389.644
10.5757	30.9235	32.9846	264.186	391.063
10.5962	30.7417	33.409	264.409	391.825
10.6167	31.6296	34.1298	264.847	392.652
10.6372	30.4766	35.8052	264.988	392.866
10.6576	31.1242	35.3596	265.137	392.73
10.6781	31.137	36.9323	265.138	392.39
10.6986	31.5472	37.3266	265.113	391.952
10.7191	32.5404	37.4606	266.178	391.433
10.7395	32.1919	37.6496	266.108	389.945
10.76	32.1925	37.6378	266.886	388.999
10.7805	31.6505	37.2151	266.958	387.406
10.801	30.8738	36.6908	267.604	387.318
10.8214	31.205	35.9539	267.91	386.974
10.8419	32.5672	36.4364	266.765	385.885
10.8624	32.8238	35.7842	265.916	385.403
10.8829	30.9072	34.7205	265.314	386.116
10.9033	30.5057	35.0811	264.551	385.248
10.9238	30.0275	35.4639	263.626	385.648
10.9443	29.5946	34.7319	262.981	386.616
10.9648	29.7862	35.0297	263.443	386.151
10.9852	29.5047	35.0781	263.115	387.419
11.0057	29.2158	35.4318	262.598	388.484
11.0262	29.5884	35.7045	262.614	388.763
11.0467	28.8548	35.7107	261.69	390.218
11.0671	28.7466	34.6604	260.96	389.555
11.0876	28.6836	34.7447	259.484	389.302
11.1081	29.0291	33.1487	259.42	389.235
11.1286	29.5178	33.1396	259.765	389.405
11.149	29.4747	33.3603	259.992	388.694
11.1695	29.0608	31.9565	258.849	388.268
11.19	29.103	32.1062	258.652	387.783
11.2105	29.4822	32.1634	258.631	387.499
11.2309	30.3737	32.2818	258.868	386.409
11.2514	30.6133	32.8807	257.67	386.014
11.2719	29.6567	31.9029	258.624	387.035
11.2924	29.0029	32.9964	259.232	386.17
11.3128	29.4207	33.998	259.729	386.511
11.3333	28.8839	33.8457	260.567	387.686
11.3538	28.2193	34.1183	261.239	387.484
11.3743	27.7856	34.4302	262.308	387.603
11.3947	27.5708	34.8555	262.5	387.92
11.4152	27.2671	34.9552	263.215	388.891
11.4357	26.2844	34.6519	262.883	389.901
11.4562	26.2501	34.7221	262.655	389.65
11.4766	25.187	34.1938	262.103	389.706
11.4971	26.323	33.5492	262.163	390.043
11.5176	26.3946	33.2543	261.648	389.976
11.5381	27.1229	33.065	261.383	389.122
11.5585	28.0451	32.6453	260.078	388.83
11.579	28.7385	32.0124	258.522	387.851
11.5995	29.8071	32.2766	258.891	387.776
11.6199	30.5231	32.3089	258.631	387.522
11.6404	29.8401	32.575	258.908	387.834
11.6609	29.3619	32.7653	258.997	388.057
11.6814	29.4191	32.3576	259.484	387.348
11.7019	28.9928	33.1984	260.025	386.562
11.7223	28.2341	33.3334	260.46	386.348
11.7428	28.1527	33.4626	260.323	386.304
11.7633	28.6541	34.3217	260.223	384.734
11.7837	28.2723	34.5139	258.86	385.058
11.8042	28.4103	35.1115	258.199	384.793
11.8247	27.5126	35.2906	258.785	385.84
11.8452	26.7793	35.032	258.538	385.448
11.8657	26.6594	35.3733	258.637	384.721
11.8861	25.6871	35.1546	258.401	384.483
11.9066	26.6009	33.8114	258.649	384.237
11.9271	27.6159	33.3946	257.929	383.875
11.9475	28.254	33.0415	257.921	383.847
11.968	28.7313	33.2213	257.485	383.542
11.9885	28.557	33.371	258.01	383.663
12.009	27.7215	33.4282	258.273	384.407
12.0295	27.0526	34.8035	258.868	385.364
12.0499	26.5054	34.8333	260.101	386.473
12.0704	26.3106	35.0775	261.059	386.201
12.0909	26.7035	34.915	261.13	385.298
12.1113	25.4792	35.4309	262.294	385.955
12.1318	26.2442	35.9078	261.704	385.962
12.1523	26.8375	35.7947	261.511	384.785
12.1728	25.8382	36.0857	260.444	385.001
12.1933	25.1713	35.3877	259.867	385.272
12.2137	24.2628	35.5194	261.354	386.432
12.2342	24.034	35.0673	260.977	386.795
12.2547	24.2409	33.7496	260.097	385.793
12.2752	23.9304	33.5544	260.324	385.279
12.2956	24.5472	32.8244	259.434	384.554
12.3161	25.6888	31.4685	258.642	384.29
12.3366	26.7666	31.6473	258.046	383.477
12.357	26.4374	31.4828	257.779	383.373
12.3775	27.1422	31.7084	258.962	382.093
12.398	26.5322	31.6009	258.297	382.672
12.4185	27.0467	32.9183	258.443	382.347
12.439	27.3965	33.9866	259.886	382.947
12.4594	28.2994	33.6362	261.238	382.366
12.4799	28.0425	34.29	261.75	381.466
12.5004	28.0114	33.8016	262.355	380.852
12.5208	27.0373	33.8251	263.548	380.96
12.5413	26.5525	33.3442	264.202	379.875
12.5618	26.053	32.7306	264.755	378.731
12.5823	24.9837	33.3236	264.968	379.699
12.6028	25.5119	32.7117	265.152	379.767
12.6232	25.1971	32.6469	264.573	380.756
12.6437	26.2465	32.2592	263.294	380.403
12.6642	25.9706	31.6443	262.797	379.853
12.6846	25.5289	31.3482	261.942	380.678
12.7051	26.1432	31.5136	259.825	381.022
12.7256	25.9899	31.5642	259.144	380.241
12.7461	25.0454	31.457	258.387	380.863
12.7666	25.0288	32.1147	258.109	381.667
12.787	23.8588	33.0964	258.076	381.229
12.8075	23.5391	32.9059	256.297	381.1
12.828	23.8143	33.8879	256.926	380.566
12.8484	23.3223	33.425	257.033	380.461
12.8689	23.6018	33.3642	257.234	379.613
12.8894	23.087	33.1128	257.345	379.131
12.9099	22.3406	32.3871	258.234	378.741
12.9304	21.8728	32.6803	259.321	379.213
12.9508	21.4567	32.5453	259.904	379.564
12.9713	22.0405	32.3063	259.713	380.091
12.9918	22.3377	32.4887	259.199	380.394
13.0122	23.205	32.2687	258.536	380.703
13.0327	23.0523	31.8513	258.406	381.306
13.0532	23.4897	32.2579	258.234	381.791
13.0737	23.0709	31.9591	257.763	382.249
13.0942	23.7552	32.2099	256.641	383.279
13.1146	24.659	33.3723	255.701	382.415
13.1351	25.0824	32.9879	256.492	381.75
13.1556	24.3684	32.9402	256.739	381.813
13.1761	25.2481	33.2981	256.596	380.873
13.1965	25.6407	32.8568	256.723	379.727
13.217	27.2867	31.9604	256.172	378.35
13.2375	27.5489	31.5822	256.466	377.406
13.2579	27.8277	30.6646	257.262	377.185
13.2784	27.4407	30.2112	258.405	376.743
13.2989	27.1955	30.0346	259.256	376.911
13.3194	26.5381	29.8323	259.776	377.199
13.3399	25.9418	29.1497	260.557	378.371
13.3603	25.9601	28.4063	260.246	379.698
13.3808	25.2922	27.9065	259.938	379.978
13.4013	24.7911	28.0307	259.679	380.552
13.4217	24.627	27.4011	259.178	382.198
13.4422	23.1589	27.4577	257.955	383.573
13.4627	22.765	27.9506	257.245	384.035
13.4832	21.9304	26.695	256.508	384.447
13.5037	22.1013	26.6244	255.949	384.952
13.5241	21.511	26.8853	255.722	384.519
13.5446	21.1445	26.3704	255.859	384.136
13.5651	20.9173	26.6404	255.603	383.155
13.5855	21.865	25.9781	254.066	382.885
13.606	22.1935	25.7313	254.187	382.592
13.6265	22.5394	26.3361	254.166	381.705
13.647	22.8921	25.9614	255.788	380.777
13.6675	23.4377	26.5793	256.41	380.559
13.6879	22.93	28.341	257.13	380.02
13.7084	23.4828	29.5096	257.654	379.43
13.7289	23.6417	29.6214	257.739	378.888
13.7493	23.509	30.052	258.507	379.539
13.7698	23.7816	30.981	258.638	380.037
13.7903	22.7192	32.4508	258.592	379.793
13.8108	23.0834	32.6244	259.063	380.102
13.8313	23.2926	32.8777	258.959	380.688
13.8517	22.7712	33.4054	258.3	380.551
13.8722	23.4381	32.2903	258.931	380.094
13.8927	23.0781	31.0445	258.16	379.891
13.9131	22.8052	31.833	257.887	380.029
13.9336	22.2494	32.2236	257.822	380.086
13.9541	22.5293	31.6532	257.568	379.645
13.9746	22.5982	30.6123	257.01	379.229
13.9951	22.8509	29.6816	255.917	379.487
14.0155	22.442	30.4112	257.53	379.318
14.036	22.7051	30.5875	257.629	378.495
14.0565	23.1893	29.6894	257.521	377.639
14.077	23.2102	30.3717	257.1	377.373
14.0974	23.4534	30.3697	257.452	377.248
14.1179	23.847	30.3168	256.756	377.133
14.1384	24.2707	30.5721	256.147	377.403
14.1588	23.932	30.5276	256.528	377.021
14.1793	23.4034	30.8408	256.742	376.269
14.1998	22.9059	31.323	256.914	376.323
14.2203	23.3439	30.5074	258.178	377.02
14.2408	23.4224	29.8987	258.077	377.538
14.2612	23.5489	29.0343	257.173	378.304
14.2817	24.0042	28.3066	257.397	378.788
14.3022	22.592	27.8588	256.543	379.57
14.3226	22.3354	28.3099	256.999	380.97
14.3431	21.595	28.6205	257.32	382.064
14.3636	20.8637	29.0624	257.156	382.336
14.3841	20.1386	29.0974	257.559	382.563
14.4046	19.6283	30.2419	257.899	382.148
14.425	18.7055	31.3465	258.114	381.821
14.4455	18.6195	31.6211	257.124	381.059
14.466	18.744	31.4877	256.95	380.815
14.4864	18.8712	32.0843	257.427	380.596
14.5069	19.3063	32.5901	257.351	380.45
14.5274	19.0245	33.7002	256.586	380.379
14.5479	19.3269	33.9516	257.371	380.204
14.5684	19.6035	33.5482	257.875	379.461
14.5888	19.475	33.8369	257.381	378.771
14.6093	20.5734	34.0677	257.172	379.059
14.6298	20.545	33.7457	257.85	379.957
14.6502	20.8571	32.815	256.565	380.018
14.6707	20.9559	32.5881	256.746	380.266
14.6912	20.7538	32.3831	256.816	380.694
14.7117	20.2249	31.2069	255.918	380.772
14.7322	20.7878	30.8019	255.356	380.401
14.7526	20.3907	30.744	255.228	379.696
14.7731	20.6512	29.9716	255.268	379.051
14.7936	20.8709	29.256	255.581	379.172
14.814	20.9101	28.8928	254.843	378.09
14.8345	20.8032	28.1772	253.271	377.529
14.855	21.0507	27.8915	253.371	377.601
14.8755	21.0961	27.5966	254.034	377.759
14.8959	21.4864	27.7751	254.547	378.542
14.9164	21.7365	27.848	254.914	378.641
14.9369	21.6607	27.9533	253.847	378.233
14.9574	21.354	27.2586	253.861	378.53
14.9779	21.4256	27.9395	254.001	377.981
14.9983	21.3269	27.7388	254.859	378.036
15.0188	21.5672	28.1517	255.531	378.392
15.0393	19.7041	29.0392	256.669	379.778
15.0597	19.9784	28.9869	256.014	380.445
15.0802	20.1082	29.0611	256.549	381.236
15.1007	19.5498	28.3792	256.232	380.443
15.1212	20.0003	28.5051	256.351	381.019
15.1417	20.4809	28.5544	256.375	380.957
15.1621	21.0906	28.6211	257.406	381.151
15.1826	22.0275	28.3933	257.575	382.367
15.2031	22.2197	28.7643	257.783	383.197
15.2235	22.0687	29.103	257.751	381.757
15.244	22.5959	30.6009	257.692	381.674
15.2645	23.1239	31.5616	258.116	382.182
15.285	22.9637	32.545	257.535	381.961
15.3055	23.1004	32.8441	256.815	381.798
15.3259	22.7967	32.5077	256.471	380.897
15.3464	22.849	32.6682	255.753	379.663
15.3669	22.4237	32.4158	255.448	379.579
15.3873	22.2903	34.0814	256.038	378.388
15.4078	22.0082	34.4155	255.582	378.174
15.4283	21.6754	35.4201	254.48	377.744
15.4488	21.1664	36.7136	253.654	378.16
15.4693	21.6604	36.5234	252.268	378.215
15.4897	21.6888	35.7846	252.257	377.554
15.5102	21.018	35.6934	252.518	377.32
15.5307	21.6277	36.2874	253.171	379.048
15.5511	21.9088	35.001	253.668	379.635
15.5716	22.17	34.7725	254.372	379.381
15.5921	21.8869	34.6724	254.251	379.737
15.6126	21.5989	34.9719	254.496	379.282
15.6331	21.6434	34.2024	255.121	378.872
15.6535	22.2511	34.4005	255.481	380.222
15.674	21.7538	33.5665	254.621	381.535
15.6945	20.897	33.6669	254.657	381.772
15.7149	21.2991	32.5401	254.753	382.141
15.7354	21.4809	31.9114	254.96	382.225
15.7559	21.7633	31.9412	254.587	380.689
15.7764	21.2752	31.5508	253.567	379.936
15.7968	21.8228	32.5263	252.971	378.83
15.8173	21.965	32.4377	252.106	379.07
15.8378	22.9395	31.1736	251.916	378.768
15.8583	22.6679	31.2857	251.809	378.782
15.8788	22.8496	30.9578	251.993	378.953
15.8992	23.0928	30.4685	252.461	378.736
15.9197	23.0065	30.8379	252.605	378.666
15.9402	22.9333	30.358	253.677	378.458
15.9606	22.8421	29.7927	254.561	377.966
15.9811	22.7195	30.0569	254.859	377.147
16.0016	21.765	30.1716	255.826	375.837
16.0221	22.0118	30.7261	256.225	376.464
16.0425	22.0275	30.4515	257.366	377.31
16.063	21.3527	30.9951	257.907	377.657
16.0835	20.3517	31.9376	257.556	378.652
16.104	19.727	33.3978	257.964	378.182
16.1244	19.8869	33.5512	257.651	378.66
16.1449	18.7323	33.6754	257.498	378.49
16.1654	18.8451	33.354	257.38	378.361
16.1859	18.9428	33.7656	256.83	379.094
16.2063	18.9686	34.4341	255.656	379.662
16.2268	18.4933	34.1422	255.562	380.328
16.2473	18.9523	33.3452	255.754	379.886
16.2678	18.2174	33.7149	255.482	380.55
16.2882	18.7251	34.4466	255.315	381.025
16.3087	18.6921	34.6996	255.221	381.094
16.3292	18.5407	34.6943	255.933	381.247
16.3497	18.6437	34.204	257.109	381.378
16.3701	19.1814	33.6201	257.816	380.463
16.3906	19.07	33.7656	258.133	379.365
16.4111	18.4014	34.1281	258.094	378.432
16.4316	19.6453	33.8516	257.54	379.245
16.452	20.1569	33.5387	258.201	378.395
16.4725	20.3364	33.2733	258.286	377.72
16.493	19.4665	33.8951	258.018	378.355
16.5135	20.0948	34.1461	257.541	378.414
16.5339	20.7715	33.6424	257.022	378.447
16.5544	20.7352	33.1559	256.3	378.574
16.5749	21.2802	33.0941	255.761	379.65
16.5954	21.2131	34.2991	254.592	379.773
16.6158	20.8911	34.1383	254.206	379.76
16.6363	20.0082	33.9814	254.445	380.394
16.6568	19.8562	33.9062	254.817	381.318
16.6773	19.7617	34.0464	254.364	382.632
16.6977	19.8921	35.2033	254.166	382.434
16.7182	20.2099	36.0582	254.654	382.573
16.7387	20.1242	35.6999	255.921	381.927
16.7592	20.4279	36.9732	256.642	381.892
16.7796	20.1455	37.4227	257.329	381.59
16.8001	19.7708	37.2874	257.547	380.757
16.8206	20.3632	36.6571	258.68	380.161
16.8411	21.4168	36.474	258.168	379.771
16.8615	21.1863	37.1906	259.552	379.319
16.882	20.6224	36.9464	259.502	378.819
16.9025	20.3544	36.5417	260.397	378.639
16.923	21.3367	36.1076	260.038	378.221
16.9434	21.9389	35.8526	259.98	377.499
16.9639	21.9447	35.2301	259.959	378.354
16.9844	21.4724	34.527	259.682	378.251
17.0049	21.3517	34.7195	259.74	378.381
17.0253	20.628	34.3808	259.988	378.971
17.0458	19.7607	33.9369	259.662	379.328
17.0663	19.8954	32.8428	259.99	379.545
17.0868	19.7094	32.3893	258.978	379.525
17.1072	20.2733	32.6551	258.871	379.176
17.1277	20.5894	32.5747	258.383	379.202
17.1482	20.0709	32.3772	258.418	379.772
17.1687	20.5129	33.6914	257.606	380.895
17.1891	20.1684	33.2788	257.077	380.996
17.2096	20.5721	32.3504	256.181	380.55
17.2301	21.4318	32.7378	256.528	380.873
17.2506	21.7156	33.6277	255.834	381.988
17.271	21.761	34.1749	257.24	381.223
17.2915	21.8699	33.9771	257.591	381.15
17.312	21.9353	33.7882	258.298	381.118
17.3325	21.4884	34.5057	257.729	380.943
17.3529	22.1965	34.5387	258.152	381.158
17.3734	22.3396	34.338	257.945	379.72
17.3939	22.3079	34.8499	257.536	378.317
17.4144	22.1942	35.3599	257.915	378.662
17.4348	22.6469	35.8679	258.618	377.416
17.4553	22.661	35.1762	258.637	376.223
17.4758	23.184	34.5044	258.145	376.257
17.4963	23.3632	35.4109	257.475	374.891
17.5167	23.3315	35.9104	257.054	374.567
17.5372	22.6476	36.0814	256.258	374.909
17.5577	22.5096	36.7597	256.992	375.688
17.5782	23.052	36.8271	256.185	375.857
17.5986	22.6443	36.2272	256.261	377.227
17.6191	22.1988	36.1105	256.337	378.861
17.6396	21.9493	36.9013	256.755	380.82
17.6601	21.4946	36.9137	257.13	381.681
17.6805	20.9088	36.9062	258.658	381.935
17.701	19.9147	36.813	259.367	382.531
17.7215	19.4125	36.5404	259.736	382.517
17.742	19.0026	36.355	260.941	383.304
17.7624	19.138	36.8542	261.696	383.657
17.7829	19.2164	37.5946	261.967	382.537
17.8034	19.0052	38.3946	262.039	383.149
17.8239	19.2318	38.5551	262.363	382.497
17.8443	19.8068	38.1608	262.583	381.071
17.8648	20.5502	37.5227	261.835	380.126
17.8853	20.8738	37.3576	261.087	379.164
17.9058	20.3952	39.1373	261.93	378.305
17.9262	19.7509	38.4855	262.637	379.013
17.9467	20.0346	38.9372	263.093	379.199
17.9672	20.7672	38.8882	263.689	379.212
17.9877	21.0497	39.204	263.334	379.887
18.0081	21.1291	39.5106	262.416	380.69
18.0286	21.1719	40.2909	261.436	382.244
18.0491	21.4397	40.8856	261.825	382.404
18.0696	21.4946	39.6711	262.159	382.054
18.09	22.1092	39.9091	263.079	382.34
18.1105	22.8195	40.4165	261.855	382.119
18.131	23.511	40.947	261.875	382.94
18.1515	22.4158	41.9111	262.42	383.699
18.1719	22.2491	42.6205	261.556	383.607
18.1924	23.1331	43.6394	260.903	383.805
18.2129	23.3233	44.1814	260.245	383.007
18.2334	23.6221	44.4979	259.051	382.405
18.2538	23.9918	43.1844	258.935	382.215
18.2743	24.5691	42.355	259.136	381.223
18.2948	24.1703	42.2615	259.382	380.257
18.3153	23.7548	43.7735	260.345	379.625
18.3357	22.7172	42.3321	261.61	379.007
18.3562	23.1553	42.8565	261.41	378.18
18.3767	23.4815	41.5933	261.591	377.861
18.3972	23.4387	42.4475	260.934	377.567
18.4176	23.5773	42.1363	260.108	376.625
18.4381	22.7705	42.2315	261.327	376.799
18.4586	22.3452	42.5901	262.075	376.114
18.4791	21.7427	41.7954	261.635	376.881
18.4995	21.8718	42.2167	261.811	376.668
18.52	21.5923	42.2929	262.017	376.839
18.5405	20.6371	41.9359	261.845	377.044
18.561	19.8294	42.0177	262.7	377.966
18.5814	19.8392	42.2563	262.687	379.013
18.6019	20.2596	44.2393	263.296	380.286
18.6224	19.2736	44.6074	264.439	380.44
18.6429	18.8947	45.4302	264.354	381.316
18.6633	18.9026	44.9532	266.284	382.004
18.6838	18.154	45.3266	268.032	382.352
18.7043	18.2883	45.8898	268.189	382.856
18.7248	18.1615	46.6313	267.799	382.982
18.7452	18.4599	46.0915	268.723	384.217
18.7657	19.1631	45.7342	267.976	383.966
18.7862	19.5384	45.6489	267.159	383.801
18.8067	19.3645	46.9506	266.5	383.896
18.8271	20.085	46.7345	266.771	383.068
18.8476	20.2873	47.2086	266.66	382.863
18.8681	21.168	47.0791	265.943	383.158
18.8886	21.5927	46.9631	265.521	382.914
18.909	21.8414	46.0523	264.688	381.401
18.9295	22.6319	45.457	263.33	381.017
18.95	22.7323	45.2985	262.574	380.26
18.9705	22.4073	44.8663	262.524	381.049
18.9909	22.5691	45.7398	262.08	381.002
19.0114	22.4057	45.7192	262.582	380.136
19.0319	21.3148	45.594	263.578	380.077
19.0524	21.5737	46.1589	263.939	380.891
19.0728	20.9359	46.7591	264.856	381.954
19.0933	20.8431	46.0396	264.948	382.36
19.1138	21.78	46.4018	264.494	382.977
19.1343	21.1128	47.3282	263.632	382.341
19.1547	21.1942	47.2752	263.959	383.446
19.1752	20.1161	46.8552	264.836	383.691
19.1957	20.3544	48.1102	264.223	384.645
19.2162	20.0785	48.1455	265.728	384.446
19.2366	20.4609	47.7574	266.35	383.7
19.2571	20.9045	47.4162	266.288	383.632
19.2776	20.8238	46.4721	266.493	383.772
19.2981	21.4171	47.0543	266.81	382.974
19.3185	22.0111	47.0997	266.196	382.422
19.339	23.0255	46.8542	266.298	381.862
19.3595	23.5247	46.6018	267.385	382.101
19.38	23.34	46.2331	266.923	382.747
19.4004	25.0042	46.1805	266.754	382.986
19.4209	24.2851	46.0239	267.348	382.452
19.4414	24.0128	46.0857	267.013	383.354
19.4619	24.5691	46.6156	266.528	384.437
19.4823	24.7663	47.6041	265.462	384.439
19.5028	25.4832	47.8748	265.955	384.598
19.5233	25.6672	49.256	265.02	385.383
19.5438	24.3485	49.2174	263.866	385.435
19.5642	23.7672	48.8078	264.459	387.227
19.5847	23.3851	48.3024	265.84	387.188
19.6052	23.0719	48.7532	265.382	387.347
19.6257	22.6666	49.4668	266.854	385.76
19.6461	22.3455	49.6371	266.994	385.084
19.6666	22.2815	48.406	267.224	384.651
19.6871	21.847	48.152	267.686	384.681
19.7076	22.5463	49.8012	268.342	384.051
19.728	23.0592	49.4482	268.95	384.879
19.7485	22.6211	48.8872	269.269	384.715
19.769	22.6303	48.1981	269.887	384.922
19.7895	22.6126	48.1759	268.946	384.679
19.8099	23.695	48.3305	267.511	384.811
19.8304	22.8068	48.7548	267.251	384.067
19.8509	24.2128	49.4475	266.589	384.124
19.8714	24.592	50.9225	266.248	383.962
19.8918	25.9954	52.9967	265.508	383.288
19.9123	26.6662	52.8258	265.61	382.998
19.9328	26.6885	51.8702	264.455	384.13
19.9533	26.236	52.0013	264.916	383.955
19.9737	26.4217	52.0101	265.651	384.593
19.9942	26.2527	52.221	266.635	384.034
20.0147	25.2445	52.968	267.434	383.012
20.0352	25.0654	53.0284	268.982	381.524
20.0556	24.5185	51.9742	269.464	381.533
20.0761	23.951	50.6773	269.952	380.838
20.0966	24.1461	51.0889	270.169	381.916
20.1171	23.3808	51.6564	270.481	382.021
20.1375	22.9454	50.4005	270.828	382.083
20.158	22.2053	50.1612	269.897	381.453
20.1785	22.0533	49.7234	269.804	381.351
20.199	22.1435	49.3995	269.355	381.869
20.2194	21.592	50.3678	269.776	382.517
20.2399	21.4799	50.6051	269.532	381.844
20.2604	22.51	52.341	269.246	381.583
20.2809	21.8679	53.187	268.492	380.805
20.3013	22.7175	52.9418	267.327	381.339
20.3218	21.9549	51.4949	266.36	382.034
20.3423	22.2808	51.1919	266.483	383.895
20.3628	22.3792	51.0961	267.325	383.832
20.3832	22.4645	50.2344	267.197	383.68
20.4037	22.2314	49.8388	266.89	384.414
20.4242	22.6767	49.1752	268.032	385.193
20.4447	23.1576	49.5907	266.985	385.115
20.4651	24.1373	50.7097	265.82	386.539
20.4856	24.6806	51.2759	266.017	386.394
20.5061	24.6391	51.0275	266.198	387.146
20.5266	24.5832	51.1549	266.377	386.653
20.547	25.0994	50.4675	265.286	385.71
20.5675	24.8895	50.0164	265.043	386.024
20.588	25.3537	49.3799	265.71	385.087
20.6085	25.1677	49.0167	266.765	385.146
20.6289	23.7797	50.8156	266.265	384.533
20.6494	24.4335	49.7846	265.033	384.239
20.6699	24.0333	50.202	264.996	383.932
20.6904	23.7656	50.1762	264.67	383.817
20.7108	23.5217	49.9101	264.664	384.439
20.7313	23.1599	49.7048	264.969	383.893
20.7518	23.1448	49.951	266.735	384.174
20.7723	23.3524	50.6724	268.093	383.206
20.7927	22.4926	51.0624	268.189	382.912
20.8132	22.8405	51.3495	268.792	383.277
20.8337	23.1027	52.1458	268.96	383.698
20.8542	23.2514	52.9732	268.067	383.74
20.8746	23.6908	53.9265	268.747	384.088
20.8951	23.2648	53.794	269.797	383.624
20.9156	23.3616	52.6339	269.403	384.024
20.9361	23.7175	53.2903	268.33	384.559
20.9565	23.6839	53.7682	267.124	384.648
20.977	24.201	53.9817	267.096	385.192
20.9975	23.9591	54.2726	266.47	385.318
21.018	23.0791	55.5485	265.354	386.026
21.0384	23.2295	55.88	264.333	386.295
21.0589	24.7496	55.9143	263.35	387.202
21.0794	24.5587	56.6149	263.808	386.756
21.0999	25.2357	56.9928	264.051	386.986
21.1203	23.5842	57.1808	265	386.676
21.1408	23.3011	57.0543	266.036	385.016
21.1613	22.6349	56.9157	266.225	384.662
21.1818	23.4338	57.7022	266.915	383.678
21.2022	23.0553	56.4763	267.527	382.667
21.2227	24.1556	55.4139	268.095	382.578
21.2432	25.1344	55.1085	267.711	383.528
21.2637	25.9536	53.6499	269.163	382.525
21.2841	25.2569	53.7104	270.529	381.804
21.3046	25.8029	52.8182	270.258	382.174
21.3251	26.7323	52.9516	269.546	383.133
21.3456	26.1628	53.8611	269.524	383.512
21.366	26.5521	54.1791	270.991	383.995
21.3865	26.5325	53.9117	271.115	384.072
21.407	26.5093	53.8192	271.148	384.349
21.4275	27.4894	54.6188	271.597	383.741
21.4479	27.9193	55.0291	271.137	384.202
21.4684	27.1226	55.9447	269.683	384.31
21.4889	25.816	56.2305	270.286	384.514
21.5094	25.387	56.305	269.833	386.003
21.5298	23.6067	56.523	269.804	385.517
21.5503	23.5714	57.0007	268.835	385.084
21.5708	23.3903	57.4757	267.963	386.111
21.5913	23.642	58.6417	267.319	386.528
21.6117	23.7963	57.5737	267.419	386.95
21.6322	23.9752	56.7996	267.911	387.871
21.6527	24.2916	57.9366	267.818	388.215
21.6732	23.2419	58.0029	269.401	387.392
21.6936	22.6643	58.5387	269.703	388.235
21.7141	23.1317	59.2991	269.078	387.855
21.7346	23.1167	59.5132	269.653	389.54
21.7551	22.1952	58.8545	270.279	389.071
21.7755	23.794	58.5025	271.812	389.337
21.796	23.7444	58.2396	272.262	388.12
21.8165	24.5708	58.1164	273.302	387.873
21.837	24.34	57.6865	272.44	386.39
21.8574	23.4796	57.9781	271.296	387.086
21.8779	23.2782	57.9023	269.755	385.415
21.8984	22.7823	57.7918	270.397	385.088
21.9189	23.4773	57.4995	270.91	385.319
21.9393	23.5567	57.5754	271.273	384.012
21.9598	23.7663	58.2877	270.629	384.338
21.9803	23.9454	58.0889	270.805	383.764
22.0008	24.3112	58.405	269.841	383.382
22.0212	24.2975	57.7976	271.033	382.713
22.0417	24.4658	57.6103	270.71	382.868
22.0622	24.6626	59.6934	269.537	382.858
22.0827	24.3622	59.4331	269.81	382.206
22.1031	24.7081	58.4933	269.852	382.919
22.1236	24.8385	57.5132	268.696	383.361
22.1441	25.8774	56.4273	267.908	383.614
22.1646	26.2994	56.5541	268.536	382.991
22.185	27.324	55.7571	269.849	383.485
22.2055	26.5051	55.3021	270.563	383.591
22.226	27.1507	54.3599	270.322	383.719
22.2465	26.4868	53.9291	270.059	383.378
22.2669	26.0235	53.7261	269.912	384.373
22.2874	25.7672	52.9111	270.032	383.484
22.3079	25.5064	52.5096	271.087	384.112
22.3284	25.8104	52.4671	273.066	384.741
22.3488	24.8163	52.6103	273.158	384.547
22.3693	24.8996	52.1736	273.444	384.192
22.3898	24.4439	51.8918	274.635	383.536
22.4103	24.1997	52.2651	274.164	384.226
22.4307	23.6267	51.489	274.469	385.565
22.4512	23.1788	51.1618	273.129	386.077
22.4717	23.4802	51.0173	271.39	386.069
22.4922	23.644	50.2638	271.401	386.26
22.5126	23.7333	49.9412	270.153	386.301
22.5331	24.8889	50.7408	268.405	386.11
22.5536	25.287	52.0801	268.691	385.312
22.5741	25.7725	53.3707	268.216	385.929
22.5945	26.2511	53.6424	268.168	385.944
22.615	26.1984	54.0637	266.825	385.755
22.6355	26.032	53.9608	266.951	384.603
22.656	25.322	55.0503	266.326	384.427
22.6764	25.456	54.6254	265.992	384.33
22.6969	25.8496	55.3952	266.302	382.785
22.7174	26.2883	55.1703	265.971	381.375
22.7379	25.3249	55.7934	266.772	380.726
22.7583	25.2023	55.2419	267.275	379.815
22.7788	25.899	53.5907	268.574	379.172
22.7993	25.6375	53.1167	268.807	379.451
22.8197	24.8091	52.6293	269.535	379.942
22.8402	24.3285	51.4466	270.617	380.5
22.8607	23.9379	50.5005	270.197	379.664
22.8812	25.12	50.3665	270.328	381.282
22.9017	24.9395	51.4776	271.861	381.957
22.9221	24.3949	51.9748	272.13	382.621
22.9426	24.8451	52.8192	273.223	383.48
22.9631	24.1589	52.2364	274.156	383.942
22.9836	24.2788	52.8915	273.132	384.873
23.004	24.0677	53.4443	273.493	384.937
23.0245	23.0745	53.2053	272.001	383.931
23.045	22.338	53.9376	271.786	383.82
23.0654	22.4962	54.1641	271.256	384.175
23.0859	22.2583	53.9415	270.674	384.153
23.1064	22.3991	53.1494	270.113	382.952
23.1269	21.5368	51.9497	268.979	382.425
23.1473	20.594	52.3514	267.535	383.086
23.1678	20.6188	50.9797	267.69	382.486
23.1883	20.307	50.1314	266.197	382.216
23.2088	20.5956	49.7277	265.161	381.786
23.2293	19.7068	49.8444	265.763	381.356
23.2497	20.7192	50.0909	265.021	382.203
23.2702	21.2223	48.9166	264.914	382.144
23.2907	21.4135	48.2769	265.723	383.736
23.3112	21.8444	47.204	266.33	383.271
23.3316	21.4727	45.7077	266.785	382.82
23.3521	22.6787	45.3168	267.982	382.138
23.3726	22.6123	45.2537	269.073	382.381
23.393	23.0049	46.5387	268.918	382.304
23.4135	23.4953	46.1452	269.801	381.999
23.434	23.9944	45.5247	269.873	381.741
23.4545	24.424	45.2305	271.145	382.647
23.4749	25.0857	45.4822	271.754	383.003
23.4954	25.0343	45.019	271.401	383.296
23.5159	24.8264	44.3145	272.54	383.479
23.5364	24.5361	44.3053	271.157	383.96
23.5569	23.8003	44.5711	270.636	384.793
23.5773	23.406	44.0173	271.92	384.59
23.5978	23.186	44.696	271.382	383.929
23.6183	23.2534	45.5188	271.647	383.957
23.6388	22.4838	46.0235	272.483	384.357
23.6592	22.3674	46.4917	273.024	385.036
23.6797	21.3135	46.1115	273.677	384.72
23.7002	20.2073	46.5038	274.009	385.113
23.7206	20.6469	46.4207	273.64	384.253
23.7411	19.4198	46.7895	273.893	383.771
23.7616	19.7022	47.4596	273.516	383.989
23.7821	19.3622	47.5567	272.83	384.272
23.8026	19.5992	47.7418	273.259	383.454
23.823	19.7104	47.4868	272.772	383.895
23.8435	20.1847	47.8542	272.845	383.585
23.864	20.3632	47.575	272.706	384.344
23.8845	20.7306	48.2815	271.439	385.485
23.9049	20.3802	46.257	271.006	386.518
23.9254	20.4237	46.4757	270.791	387.16
23.9459	20.5966	44.7748	270.294	388.631
23.9663	20.1651	44.0494	270.556	388.709
23.9868	20.8156	43.1576	271.782	389.004
24.0073	20.9356	43.4717	271.492	389.503
24.0278	21.0095	41.6908	272.931	390.142
24.0482	21.5705	41.8941	274.558	391.034
24.0687	21.7574	41.4475	274.63	391.667
24.0892	21.2618	42.3377	274.921	392.3
24.1097	20.6904	42.3387	275.534	393.12
24.1302	20.7767	42.0105	275.642	393.194
24.1506	20.408	41.8075	276.684	394.601
24.1711	20.507	40.8699	277.71	395.155
24.1916	20.5031	41.0154	278.386	395.016
24.2121	20.2739	42.4152	279.6	394.255
24.2325	19.7872	42.6355	279.95	394.881
24.253	20.2295	43.3361	281.538	395.194
24.2735	20.2396	42.2213	283.059	397.319
24.2939	20.6558	42.49	283.495	398.552
24.3144	20.508	42.1801	283.998	400.034
24.3349	21.0402	41.9984	284.495	400.607
24.3554	20.9418	40.8447	285.355	401.647
24.3758	21.4001	39.9147	286.25	401.622
24.3963	22.0212	39.4665	288.101	403.226
24.4168	21.5355	38.8781	288.552	404.499
24.4373	21.9689	37.9094	290.257	403.854
24.4578	22.1723	39.9565	291.84	405.013
24.4782	21.5979	39.34	292.358	406.548
24.4987	20.3995	40.2439	294.365	407.171
24.5192	20.2985	40.9055	295.216	409.161
24.5397	20.0121	41.9503	295.962	409.901
24.5601	19.7339	41.441	298.565	411.814
24.5806	19.0945	41.8052	299.7	411.713
24.6011	18.8771	42.3508	299.321	413.602
24.6215	18.8186	42.9791	300.847	414.837
24.642	18.6463	42.3864	303.403	417.306
24.6625	18.5074	42.2877	307.145	419.965
24.683	18.9176	41.2203	309.518	423.645
24.7035	19.3737	41.9856	311.96	426.203
24.7239	19.4407	42.5574	315.21	431.06
24.7444	19.0971	41.8748	319.824	433.683
24.7649	19.2687	42.1291	325.763	435.619
24.7854	19.4485	41.7391	331.743	439.817
24.8058	19.4345	42.1726	338.232	443.73
24.8263	19.0794	41.6293	344.86	448.482
24.8468	19.8379	41.7607	350.648	450.791
24.8672	20.3674	42.0686	357.116	456.741
24.8877	19.781	40.9683	366.407	462.627
24.9082	19.5306	40.2965	375.155	469.422
24.9287	19.0971	40.8908	384.042	478.615
24.9491	18.8562	39.7682	395.643	485.725
24.9696	18.8153	38.8091	408.197	496.732
24.9901	19.07	39.3423	422.496	510.311
25.0106	19.0451	38.523	439.995	530.39
25.0311	19.4175	38.798	457.543	549.368
25.0515	19.307	37.9157	481.744	572.632
25.072	19.6888	37.4995	508.57	596.811
25.0925	20.8702	37.9676	536.986	628.721
25.113	21.1703	37.7035	573.581	658.484
25.1334	21.5024	37.8611	610.887	694.401
25.1539	21.4874	38.2027	649.064	730.086
25.1744	21.5427	38.2033	689.351	766.241
25.1948	22.0131	38.355	729.705	806.107
25.2153	22.0095	37.7038	775.388	846.336
25.2358	22.0484	37.8647	825.084	888.455
25.2563	22.0922	37.9797	873.349	924.243
25.2767	21.9444	36.7898	919.806	960.814
25.2972	20.1461	36.2252	967.089	995.274
25.3177	20.1955	35.015	1006.56	1025.54
25.3382	19.3053	35.5214	1041.11	1050.01
25.3587	19.6541	35.001	1067.83	1066.07
25.3791	19.7261	35.4753	1083.08	1078.83
25.3996	19.7231	35.6489	1092.3	1087.13
25.4201	19.9117	36.1844	1087.64	1083.38
25.4406	20.7421	36.5502	1071.03	1070.43
25.461	21.0271	36.0758	1049.76	1052.21
25.4815	22.0723	35.6999	1018.91	1025.82
25.502	22.7313	35.9474	978.95	997.137
25.5224	23.0379	35.5744	935.003	956.925
25.5429	23.1533	36.1383	884.823	916.915
25.5634	23.3289	37.0278	830.857	873.813
25.5839	23.12	37.6015	777.209	828.047
25.6044	23.2086	37.7512	723.712	784.005
25.6248	22.9484	37.8604	678.517	741.873
25.6453	22.1376	38.2128	634.937	702.697
25.6658	21.7689	37.339	592.037	661.978
25.6863	20.8078	35.8277	554.411	628.274
25.7067	19.5034	35.5528	522.439	599.423
25.7272	19.4469	34.9327	492.322	572.571
25.7477	18.8768	35.4093	466.383	550.686
25.7681	18.3197	34.2615	442.644	530.665
25.7886	17.6404	34.3416	420.31	514.431
25.8091	17.3612	35.4727	403.102	500.968
25.8296	17.3125	36.0657	384.115	484.774
25.85	17.3678	34.5718	368.868	475.627
25.8705	17.5145	34.2125	356.107	465.929
25.891	18.067	34.4371	346.312	458.389
25.9115	17.5878	34.4335	336.163	451.804
25.932	17.8235	33.4613	331.231	444.362
25.9524	17.6643	33.3691	328.065	438.497
25.9729	18.1445	33.9915	322.65	434.461
25.9934	18.6165	34.3619	317.703	429.371
26.0139	18.7721	33.5498	311.752	424.406
26.0343	19.7113	34.2011	309.958	420.174
26.0548	19.0536	33.9281	306.399	417.301
26.0753	19.2694	34.5852	304.308	413.108
26.0957	19.2455	34.7274	302.82	410.814
26.1162	18.9291	34.5861	299.662	408.23
26.1367	19.7807	35.2086	296.99	407.467
26.1572	20.2141	36.0588	294.81	407.389
26.1776	19.4462	36.5518	292.915	405.376
26.1981	19.627	37.3596	290.879	403.923
26.2186	19.8732	37.8706	289.979	403.178
26.2391	19.4946	37.1811	288.281	402.274
26.2596	19.6992	37.1429	286.019	401.794
26.28	19.6839	37.9353	283.871	401.178
26.3005	20.7041	37.5387	284.022	401.267
26.321	20.8866	37.5463	282.133	400.588
26.3414	21.9493	37.9542	282.544	400.056
26.3619	22.6836	39.0271	281.601	398.349
26.3824	24.0863	38.9699	279.747	397.271
26.4029	24.3933	40.7349	277.999	395.488
26.4233	25.5201	41.1164	276.261	392.993
26.4438	25.6512	42.9984	276.469	390.851
26.4643	25.3328	43.5116	276.025	389.556
26.4848	25.0389	44.523	274.274	388.539
26.5053	25.4799	43.9621	272.196	387.632
26.5257	25.5191	43.4488	271.973	387.395
26.5462	26.2841	44.4734	270.712	388.224
26.5667	26.2919	45.0082	270.446	387.56
26.5872	25.9284	45.424	270.551	386.903
26.6076	25.9232	46.1252	269.983	386.991
26.6281	25.3191	45.7483	270.678	386.765
26.6486	25.7166	45.168	270.935	386.426
26.669	25.7012	45.5371	270.531	386.319
26.6895	26.6774	44.289	270.909	386.16
26.71	28.5848	43.8222	270.18	385.67
26.7305	29.76	43.6963	268.636	386.086
26.7509	30.2298	43.4694	268.559	385.912
26.7714	31.202	43.0575	268.159	384.939
26.7919	31.7117	42.6914	267.465	384.811
26.8124	31.8346	45.663	266.34	384.509
26.8328	32.8872	46.2458	266.328	382.978
26.8533	31.5901	47.8228	265.106	382.246
26.8738	32.219	47.3299	264.701	382.591
26.8943	31.5564	47.9768	263.422	383.034
26.9148	32.2638	48.4701	263.127	383.078
26.9352	32.9954	49.0808	264.261	383.505
26.9557	33.4086	51.7323	263.52	383.169
26.9762	33.8012	53.5338	262.306	382.868
26.9966	35.0598	55.3236	262.295	382.383
27.0171	35.544	58.0892	262.401	382.774
27.0376	37.019	59.5561	263.508	382.625
27.0581	40.5963	61.7303	262.43	381.995
27.0785	41.4181	63.475	261.521	381.887
27.099	44.6093	63.9085	261.192	381.04
27.1195	49.6751	64.7977	260.278	380.45
27.14	53.0127	65.9143	260.403	379.62
27.1604	56.5243	70.1769	259.149	378.281
27.1809	62.9451	75.0327	258.528	377.943
27.2014	66.3004	80.1468	258.192	376.639
27.2219	71.9049	87.8643	258.462	375.723
27.2423	81.7708	95.9598	258.265	375.589
27.2628	90.8088	105.358	257.5	376.353
27.2833	104.885	114.463	257.762	376.786
27.3038	121.791	128.563	258.302	376.966
27.3242	141.134	146.513	258.542	377.271
27.3447	162.47	173.127	258.723	377.879
27.3652	185.641	204.169	258.97	378.532
27.3857	215.223	240.537	258.882	379.537
27.4061	247.035	282.144	259.497	379.922
27.4266	277.943	328.313	259.414	380.668
27.4471	314.334	377.413	258.933	380.943
27.4676	353.599	430.099	257.741	380.673
27.488	390.276	483.486	258.067	380.156
27.5085	426.785	531.603	258.682	378.805
27.529	455.478	575.188	258.122	378.054
27.5495	478.671	611.329	256.863	378.415
27.5699	496.508	638.931	255.362	378.135
27.5904	505.1	651.441	255.099	378.182
27.6109	504.799	649.395	254.884	378.384
27.6314	496.935	635.534	254.455	379.055
27.6518	483.409	607.88	253.624	379.393
27.6723	458.228	568.18	253.35	378.903
27.6928	430.21	520.781	253.152	378.383
27.7133	395.893	469.266	253.17	377.739
27.7337	356.679	415.709	252.509	377.414
27.7542	315.249	362.745	251.528	377.945
27.7747	273.739	306.895	252.314	378.265
27.7952	236.489	256.866	252.068	378.064
27.8156	198.02	211.251	251.678	377.475
27.8361	164.722	171.868	251.65	376.417
27.8566	139.631	141.58	252.432	375.574
27.8771	117.543	120.306	252.713	374.432
27.8975	98.917	104.06	253.081	373.39
27.918	83.6394	91.1935	253.053	373.334
27.9385	70.388	83.4972	253.229	373.604
27.959	63.2337	78.1386	253.469	374.122
27.9794	56.507	73.9987	253.185	373.588
27.9999	50.5021	69.1206	253.811	372.95
28.0204	46.7212	64.6473	253.258	372.583
28.0409	42.5002	62.7306	254.09	371.69
28.0613	41.0507	59.8539	253.826	370.987
28.0818	38.0376	57.6823	253.444	370.56
28.1023	36.9552	57.1945	252.677	369.514
28.1228	35.4168	54.9863	252.266	369.066
28.1432	34.9094	53.4518	252.14	368.945
28.1637	33.1863	51.7015	252.272	370.295
28.1842	31.1576	48.525	252.752	371.598
28.2047	30.6499	47.6214	252.621	371.82
28.2251	29.0723	45.2605	252.301	372.264
28.2456	28.3684	43.0906	252.762	372.399
28.2661	27.5515	42.2877	252.171	372.106
28.2866	26.4103	42.9846	250.823	372.397
28.307	25.9817	42.3527	250.71	373.009
28.3275	25.765	42.5744	251.127	372.956
28.348	25.6453	41.6914	251.169	372.915
28.3685	24.8401	41.7751	251.326	372.75
28.3889	24.6077	41.2141	251.013	372.336
28.4094	24.9788	40.4495	250.932	372.045
28.4299	24.6871	40.0889	250.75	371.641
28.4504	25.035	40.1536	251.323	372.389
28.4708	24.9294	38.2347	250.283	371.835
28.4913	24.4796	36.9765	249.897	371.411
28.5118	24.3302	37.1291	250.265	370.603
28.5323	24.2279	35.9359	250.645	370.861
28.5527	24.6339	34.8388	250.676	371.014
28.5732	24.2684	34.6322	249.914	372.314
28.5937	23.5852	33.1232	249.246	372.703
28.6142	23.8346	32.9771	249.298	372.062
28.6346	23.4949	32.4662	248.767	372.254
28.6551	22.728	32.4734	248.124	371.656
28.6756	21.9765	32.0824	246.712	371.57
28.6961	20.3057	31.7306	246.246	371.586
28.7165	19.3377	31.29	246.479	371.527
28.737	19.6613	30.3325	246.337	371.11
28.7575	19.2403	30.3841	245.148	370.842
28.778	18.8839	32.2043	245.374	370.486
28.7984	19.7865	32.0562	245.19	370.574
28.8189	19.7002	31.7865	244.904	370.986
28.8394	18.4642	33.0078	245.423	370.319
28.8599	18.1785	32.9578	246.036	370.602
28.8803	18.1069	33.0013	246.072	369.723
28.9008	18.1929	32.8329	246.584	369.435
28.9213	18.2873	32.7869	247.583	369.033
28.9418	18.3043	31.914	248.007	368.779
28.9622	18.6888	31.2082	248.109	368.343
28.9827	18.863	31.4073	248.232	368.593
29.0032	19.138	30.1072	248.835	368.372
29.0237	18.9398	30.4871	249.17	368.619
29.0441	19.0304	30.7803	249.152	369.196
29.0646	18.7718	28.8634	248.795	369.041
29.0851	18.307	27.7248	248.677	369.645
29.1056	18.4158	27.0624	248.506	369.402
29.126	18.1831	27.117	248.134	369.231
29.1465	18.3619	26.6303	247.606	369.793
29.167	17.5786	27.1125	246.511	369.817
29.1875	17.3995	27.9418	247.326	370.715
29.2079	17.5172	27.1559	247.18	371.587
29.2284	16.2936	26.831	246.964	372.246
29.2489	16.136	27.3658	246.764	371.746
29.2694	16.5168	27.4318	247.236	372.268
29.2898	16.3812	27.8287	247.315	372.177
29.3103	16.9539	27.341	248.11	372.323
29.3308	16.9948	27.9791	248.406	371.844
29.3513	17.3893	28.559	248.847	372.06
29.3717	17.6103	29.0304	248.97	371.607
29.3922	17.8451	29.6973	249.793	371.788
29.4127	17.6126	30.1301	249.546	371.168
29.4332	16.7025	30.5875	250.006	371.21
29.4536	16.9797	31.0405	249.799	371.043
29.4741	16.3292	30.4962	249.977	370.074
29.4946	15.662	31.1595	249.517	370.066
29.5151	14.966	31.0559	249.543	369.41
29.5355	14.3272	30.4874	248.959	369.711
29.556	14.1366	30.2491	248.35	369.707
29.5765	14.0742	28.9693	247.111	369.303
29.597	13.9166	29.2926	247.379	369.175
29.6174	13.7895	28.1961	246.44	369.01
29.6379	13.6273	27.5754	245.444	369.179
29.6584	13.8565	26.0778	245.144	369.143
29.6789	13.7967	26.5038	245.322	369.843
29.6993	14.2945	27.3161	244.927	369.682
29.7198	15.8467	26.729	245.338	370.059
29.7403	16.2821	26.4662	244.192	369.884
29.7608	17.0739	26.8575	244.944	370.068
29.7812	17.4724	27.1912	245.229	369.654
29.8017	17.8441	27.7107	246.06	369.745
29.8222	17.6885	27.7146	245.719	369.504
29.8427	17.1268	27.2223	246.625	369.711
29.8631	17.2193	28.3717	246.256	369.945
29.8836	16.0023	27.4031	247.187	369.796
29.9041	15.4737	27.2181	246.748	369.513
29.9246	15.1491	26.6227	247.401	369.054
29.945	15.1759	26.5302	246.688	369.21
29.9655	14.3468	26.8137	246	368.892
29.986	13.5825	26.731	245.519	368.687
30.0065	12.9379	26.4691	246.012	368.11
30.0269	12.4495	26.2484	246.187	368.446
30.0474	11.8666	25.7081	246.517	368.445
30.0679	12.0994	25.1648	246.146	368.539
30.0884	12.6852	26.696	245.594	368.429
30.1088	13.3406	27.1438	245.179	368.091
30.1293	13.7718	25.8205	246.411	368.531
30.1498	13.1798	25.6368	246.552	368.381
30.1703	13.7332	26.3537	247.638	367.98
30.1907	14.1484	27.104	247.387	368.581
30.2112	14.6018	26.816	247.977	368.43
30.2317	14.7391	26.2082	247.491	369.051
30.2522	14.2808	25.9984	247.72	368.965
30.2726	14.3642	25.8519	247.555	369.547
30.2931	13.932	25.0879	247.645	369.382
30.3136	13.9971	24.9771	247.139	368.883
30.3341	14.3756	24.7058	246.573	369.508
30.3545	14.0291	25.5129	245.919	369.449
30.375	13.56	25.7048	246.718	369.625
30.3955	13.9405	25.391	246.63	368.524
30.416	14.2027	25.7672	247.3	368.338
30.4364	14.0213	25.8647	246.934	368.52
30.4569	13.968	25.4822	247.11	367.958
30.4774	14.5907	26.1294	246.803	368.07
30.4979	14.2677	26.6662	246.326	367.451
30.5183	13.9523	26.2981	246.584	367.016
30.5388	13.3432	25.2442	247.014	367.118
30.5593	12.8604	24.9134	246.858	367.158
30.5798	13.0602	25.2596	246.984	366.906
30.6002	12.8401	25.1952	246.312	367.279
30.6207	12.9859	24.1974	246.455	367.369
30.6412	12.7447	23.5371	246.215	367.407
30.6617	12.3429	22.5129	246.347	367.512
30.6821	12.4894	22.4227	246.382	368.208
30.7026	12.8673	22.2223	245.686	368.357
30.7231	12.9117	22.391	245.586	368.871
30.7436	13.6273	23.271	244.982	369.3
30.764	13.6126	23.5381	245.255	367.999
30.7845	13.8003	23.3828	245.268	368.439
30.805	13.7346	23.1278	244.419	368.557
30.8255	13.2533	23.7313	244.43	369.495
30.8459	13.3439	23.3383	243.38	369.503
30.8664	13.3164	23.8509	243.662	369.127
30.8869	13.6558	23.5188	243.424	369.318
30.9074	12.9611	23.2713	242.536	369.131
30.9278	12.5224	21.7829	243.119	368.451
30.9483	11.6368	21.4446	242.791	368.697
30.9688	11.6587	21.3923	243.614	368.361
30.9893	11.7179	21.5345	243.791	368.4
31.0097	11.9725	20.5636	243.579	368.044
31.0302	12.4701	20.8333	244.064	367.782
31.0507	12.6146	20.3537	243.673	367.134
31.0712	12.748	21.2216	243.611	367.568
31.0916	12.781	23.2818	243.694	367.464
31.1121	12.7081	23.4129	243.519	367.408
31.1326	13.0657	24.4125	243.719	367.018
31.1531	12.9343	24.2181	243.17	366.115
31.1735	12.9045	24.1422	243.671	365.545
31.194	12.7672	24.8114	243.809	365.976
31.2145	12.389	24.7225	244.09	365.994
31.235	12.4851	24.78	243.813	366.296
31.2554	12.6862	24.6822	243.665	366.204
31.2759	12.781	23.7146	244.599	365.762
31.2964	12.5152	22.1621	245.09	366.425
31.3169	11.2893	22.593	245.57	366.161
31.3373	10.9614	22.1108	245.735	365.906
31.3578	10.932	23.1147	245.749	366.594
31.3783	11.1056	22.967	246.023	366.68
31.3988	10.8526	22.0383	245.049	367.21
31.4192	10.9464	21.7957	245.172	366.707
31.4397	11.0595	22.7002	245.02	367.157
31.4602	10.9768	22.4694	244.946	366.985
31.4807	11.1448	23.3821	244.839	367.091
31.5011	11.2733	23.9006	245.325	366.543
31.5216	12.1818	22.6567	245.466	366.5
31.5421	13.4106	22.7172	245.433	366.409
31.5626	13.3907	22.0095	245.626	366.501
31.583	13.6234	22.1844	246.086	366.146
31.6035	14.3354	22.2569	245.968	366.09
31.624	14.2517	21.8905	245.849	367.079
31.6445	14.9385	21.7565	245.311	367.341
31.6649	15.2896	21.6349	245.093	367.394
31.6854	14.5786	20.5289	245.838	367.258
31.7059	14.1438	20.4227	245.538	367.514
31.7264	13.5178	20.5789	245.327	367.403
31.7468	13.2726	20.3923	244.125	367.91
31.7673	12.8709	20.7666	243.568	367.842
31.7878	12.7339	20.1883	243.385	367.576
31.8083	12.2677	19.7715	242.987	367.89
31.8287	12.1262	20.5914	243.321	367.674
31.8492	12.406	20.6231	243.581	367.341
31.8697	12.203	20.389	243.908	366.889
31.8902	12.5838	20.5047	243.759	366.686
31.9106	12.9804	20.0762	244.411	366.207
31.9311	13.7378	20.236	244.104	366.118
31.9516	13.6414	19.8195	244.175	366.047
31.9721	13.728	19.6728	243.478	365.992
31.9925	13.3014	20.3289	243.236	365.913
32.013	13.6554	20.8565	243.648	366.176
32.0335	13.6613	21.1442	243.66	365.855
32.054	14.1853	21.2007	243.61	365.348
32.0744	13.5688	21.1098	243.599	365.397
32.0949	12.9483	20.5567	243.607	365.16
32.1154	12.8467	20.1285	243.084	365.486
32.1359	12.6149	20.2815	242.874	366.218
32.1563	12.579	20.3292	242.007	366.776
32.1768	12.6433	20.0768	242.278	367.327
32.1973	12.4181	20.5332	242.814	368.009
32.2178	11.7604	21.1043	242.247	368.705
32.2382	11.5113	21.6505	241.94	369.231
32.2587	11.9909	21.7888	242.038	369.493
32.2792	11.5244	21.3792	242.444	369.76
32.2997	11.7865	21.7793	242.779	369.81
32.3201	12.3328	21.9196	243.031	368.909
32.3406	12.2501	22.0317	243.243	368.636
32.3611	12.2592	21.0124	244.212	368.471
32.3816	12.8352	20.7012	243.87	368.16
32.402	12.5054	21.5606	244.931	366.818
32.4225	12.8424	21.4943	245.518	365.671
32.443	13.1049	22.049	245.015	365.201
32.4635	12.8859	22.0065	245.077	364.897
32.4839	12.4701	21.9477	245.077	364.406
32.5044	12.7113	22.4838	244.069	364.189
32.5249	12.4848	22.5613	243.995	364.49
32.5454	11.8316	23.2782	243.975	365.024
32.5658	12.2265	22.5969	243.099	365.047
32.5863	12.4086	22.3609	243.057	365.032
32.6068	12.2779	22.528	242.441	366.081
32.6273	12.7417	22.4302	241.315	366.747
32.6477	13.4093	22.2818	241.42	367.809
32.6682	13.4953	21.8624	241.108	368.486
32.6887	13.4874	21.1837	241.762	368.192
32.7092	14.1808	21.7434	242.487	368.105
32.7296	14.3485	20.5806	242.498	367.147
32.7501	14.0056	19.4655	243.353	367.322
32.7706	14.8634	19.084	244.042	366.763
32.7911	14.9055	19.1716	244.017	366.687
32.8115	14.5328	19.901	245.074	365.755
32.832	14.3135	20.458	245.172	366.105
32.8525	14.0638	21.0592	244.918	365.827
32.873	13.5074	21.1981	245.78	365.498
32.8934	13.0458	23.0173	246.246	365.137
32.9139	13.154	24.5721	245.215	365.095
32.9344	12.6571	24.7672	245.063	365.091
32.9549	12.1739	24.5763	244.487	364.817
32.9753	13.2105	23.8565	244.302	364.685
32.9958	12.913	22.8846	244.11	365.369
33.0163	12.2357	22.2952	243.298	366.388
33.0368	12.4364	21.6564	242.563	366.41
33.0572	12.2563	20.9372	243.091	366.819
33.0777	11.6921	19.6561	242.87	366.952
33.0982	11.9058	19.5155	243.569	366.366
33.1187	11.7888	19.2815	243.984	366.686
33.1391	11.9245	17.9441	244.347	366.416
33.1596	11.9647	18.0546	244.279	366.782
33.1801	12.2893	18.0229	244.285	366.743
33.2006	12.4495	18.1638	245.03	367.253
33.221	12.8977	18.5668	245.676	366.587
33.2415	12.9663	19.4008	245.559	366.863
33.262	13.404	19.6535	245.861	366.184
33.2824	13.8212	20.6947	246.243	366.547
33.3029	14.3671	22.8725	245.794	365.981
33.3234	14.714	23.2743	244.552	365.296
33.3439	14.8738	22.7496	244.198	364.965
33.3644	14.5384	22.7757	243.328	364.798
33.3848	14.2422	23.1955	243.443	364.622
33.4053	13.8627	22.8709	242.482	364.987
33.4258	13.8058	23.1164	242.07	364.773
33.4463	14.2465	23.0928	242.023	365.09
33.4667	13.8055	22.9958	242.471	364.724
33.4872	13.5701	23.0422	242.398	364.312
33.5077	13.4629	23.3759	243.032	364.783
33.5281	13.5894	23.0624	242.882	365.26
33.5486	13.5342	22.781	242.777	365.365
33.5691	12.947	22.8117	242.38	365.872
33.5896	12.8477	22.4155	243.506	366.311
33.6101	13.1782	22.2478	244.077	366.279
33.6305	12.9045	22.2161	244.87	366.248
33.651	12.1827	21.9222	244.946	366.632
33.6715	12.1416	21.7175	244.994	367.256
33.6919	12.1193	21.9889	244.734	367.518
33.7124	11.4008	21.9824	244.495	367.261
33.7329	11.2063	21.2632	244.684	366.757
33.7534	11.1661	20.6231	244.726	366.992
33.7739	11.016	20.8428	244.062	366.994
33.7943	10.7721	20.4534	243.987	366.426
33.8148	11.0539	20.3426	243.803	366.652
33.8353	11.1589	20.3168	243.577	365.533
33.8558	11.9683	21.1151	243.017	365.042
33.8762	12.1955	21.3638	242.775	364.055
33.8967	12.9536	21.642	242.619	363.517
33.9172	13.1373	21.4243	243.341	363.398
33.9376	13.574	21.9376	242.658	362.66
33.9581	12.9555	22.3773	242.526	363.298
33.9786	12.7545	22.4547	242.5	363.534
33.9991	12.8248	22.6708	242.61	363.546
34.0196	12.4521	22.8647	241.969	364.288
34.04	11.8385	22.68	242.957	365.02
34.0605	11.0333	21.7672	242.02	365.169
34.081	10.9163	20.7911	242.329	366.067
34.1014	10.6679	20.3217	242.945	365.683
34.1219	9.99052	20.3913	243.24	365.914
34.1424	10.0252	19.6388	243.017	366.282
34.1629	9.8117	20.0654	242.834	366.016
34.1833	9.61458	19.9032	242.7	366.126
34.2038	8.81268	19.3714	243.299	366.088
34.2243	9.31383	20.5865	243.209	365.869
34.2448	9.32592	20.6724	243.067	365.272
34.2653	10.3347	20.5145	243.539	365.489
34.2857	10.422	20.2527	243.709	365.442
34.3062	10.8983	20.1935	243.472	365.233
34.3267	11.4361	19.5802	242.909	365.059
34.3471	11.6528	19.8457	242.341	365.153
34.3676	11.3439	20.2491	241.052	365.847
34.3881	11.8261	20.0817	240.292	365.758
34.4086	12.2785	19.2292	240.418	366.226
34.429	12.0791	18.7189	240.324	366.122
34.4495	12.4544	18.4766	240.626	365.105
34.47	12.5554	18.4789	240.414	365.238
34.4905	12.4783	18.2243	240.435	365.346
34.511	13.0167	19.5129	240.97	365.153
34.5314	13.3361	20.2569	240.78	365.309
34.5519	14.1916	20.5802	240.8	365.648
34.5724	14.2909	21.8558	242.108	365.425
34.5928	14.0134	22.0265	242.814	366.383
34.6133	13.8745	22.8931	243.033	365.889
34.6338	14.2909	23.5123	242.951	365.471
34.6543	13.4054	22.7496	243.722	365.507
34.6748	13.9431	22.1445	244.269	365.989
34.6952	13.7882	22.1667	244.246	366.414
34.7157	13.9196	21.6355	244.141	366.391
34.7362	13.5865	20.3325	244.093	366.29
34.7567	12.4096	21.119	244.422	366.313
34.7771	11.9853	21.2076	243.394	366.15
34.7976	11.4256	20.6319	243.352	366.382
34.8181	11.2527	19.8235	243.826	366.511
34.8385	10.748	19.7094	243.409	365.946
34.859	10.8781	20.7493	243.134	366.759
34.8795	10.8879	21.5711	242.877	368.018
34.9	10.846	21.475	243.057	367.708
34.9205	11.748	22.3769	243.428	368.365
34.9409	12.1327	22.7764	243.28	367.989
34.9614	13.0147	23.239	243.48	368.4
34.9819	13.6528	22.9768	243.595	368.745
35.0023	14.4286	23.1017	242.673	368.417
35.0228	14.6809	23.187	242.052	367.523
35.0433	15.1092	22.1409	242.291	367.55
35.0638	14.9356	22.0683	242.602	367.252
35.0842	15.4253	22.2717	242.674	367.188
35.1047	15.0278	22.5479	243.135	366.744
35.1252	15.1988	22.4155	243	366.009
35.1457	15.051	22.4554	243.394	365.107
35.1662	14.5691	23.3236	243.353	365.147
35.1866	14.2511	23.0843	243.071	364.871
35.2071	14.3194	23.5253	242.519	364.978
35.2276	14.237	23.1389	243.11	365.311
35.248	13.9147	24.3485	242.265	365.91
35.2685	13.7748	25.4028	242.392	366.501
35.289	13.2305	26.1719	241.742	366.497
35.3095	12.5145	26.1259	242.385	366.292
35.3299	12.6643	26.0494	241.713	366.551
35.3504	13.3808	26.1533	240.977	366.653
35.3709	14.3099	25.8392	240.7	367.499
35.3914	14.6715	25.6084	240.339	367.865
35.4119	15.3432	25.8836	239.95	367.597
35.4323	15.239	25.4936	240.238	367.616
35.4528	15.9457	25.3792	240.213	367.653
35.4733	16.2847	26.1213	241.029	367.263
35.4937	16.221	26.322	241.667	367.481
35.5142	16.9215	26.7012	242.151	367.312
35.5347	17.5682	26.3531	242.95	367.21
35.5552	18.917	27.1066	243.703	366.798
35.5757	18.6257	27.0749	243.986	367.405
35.5961	19.5485	27.4348	244.122	367.442
35.6166	20.6362	28.1138	244.005	367.723
35.6371	20.7545	28.3207	245.199	367.706
35.6576	21.2086	29.474	245.492	367.642
35.678	22.5538	29.561	245.837	367.412
35.6985	23.121	30.3253	245.026	366.843
35.719	24.272	30.1118	245.599	366.907
35.7394	24.5384	30.7558	244.717	366.899
35.7599	26.0883	32.4008	244.539	367.588
35.7804	26.8892	34.3835	244.884	367.385
35.8009	28.3511	36.5155	245.373	367.172
35.8214	29.5871	37.7604	245.425	366.753
35.8418	31.8297	38.4325	246.111	367.063
35.8623	33.8545	39.3285	246.335	366.925
35.8828	37.6701	41.5799	246.37	367.227
35.9032	40.9722	44.1272	245.999	367.617
35.9237	46.9209	46.7646	245.748	367.787
35.9442	54.1507	51.2697	245.891	367.117
35.9647	62.1069	57.457	245.489	367.242
35.9851	70.1903	63.6744	245.02	367.192
36.0056	80.5469	71.9827	245.12	367.111
36.0261	93.5819	86.1105	245.216	367.488
36.0466	109.555	106.237	245.488	367.44
36.0671	126.888	128.828	244.924	367.807
36.0875	146.716	155.526	243.947	367.92
36.108	167.607	184.949	244.464	366.965
36.1285	190.197	212.998	245.05	367.512
36.1489	210.746	241.927	245.26	367.607
36.1694	232.224	268.982	246.373	368.378
36.1899	249.393	288.961	246.759	368.499
36.2104	264.118	305.961	246.894	368.981
36.2308	274.217	315.911	247.026	368.9
36.2513	279.908	317.515	247.476	370.013
36.2718	278.281	314.624	247.251	370.808
36.2923	272.799	304.321	247.066	371.49
36.3128	261.41	287.44	247.526	371.599
36.3332	246.804	263.454	248.299	372.089
36.3537	227.214	237.304	249.043	371.604
36.3742	203.378	207.685	249.707	372.406
36.3946	179.271	176.805	250.847	372.318
36.4151	154.602	148.332	252.058	373.414
36.4356	130.596	125.405	252.244	373.929
36.4561	108.622	105.15	251.867	374.517
36.4766	87.9121	87.2413	251.59	374.429
36.497	71.5734	74.186	252.244	374.294
36.5175	58.5737	62.5351	254.295	374.148
36.538	48.154	52.1092	254.022	375.125
36.5585	39.425	45.7293	255.269	375.339
36.5789	34.1357	40.9895	256.638	377.046
36.5994	29.8575	35.2131	257.236	377.214
36.6199	27.3674	33.7571	256.86	377.36
36.6403	25.0216	32.066	258.628	378.149
36.6608	22.7852	29.3782	259.59	380.076
36.6813	21.1357	29.6806	260.882	380.555
36.7018	20.7453	27.3674	262.389	380.86
36.7223	20.9059	27.4034	263.576	382.215
36.7427	20.425	26.1827	264.716	384.346
36.7632	19.8048	26.7038	266.37	386.597
36.7837	19.4253	26.2043	267.542	389.681
36.8041	19.6659	25.7787	269.175	391.245
36.8246	18.9189	25.2187	270.6	392.867
36.8451	17.527	24.9065	272.078	393.868
36.8656	17.7914	24.3841	274.284	396.33
36.886	17.1605	24.7836	275.304	398.636
36.9065	16.5221	24.1667	277.329	401.092
36.927	15.899	22.8787	279.029	402.992
36.9475	15.6054	22.2439	278.649	403.12
36.968	15.2386	22.0827	281.283	403.943
36.9884	15.694	21.9542	282.283	405.326
37.0089	15.7293	20.4976	283.769	404.313
37.0294	15.5816	21.2308	284.148	403.659
37.0498	15.2082	21.2383	285.254	404.426
37.0703	15.1553	21.3468	284.656	405.133
37.0908	14.8375	22.0876	284.971	404.529
37.1113	14.6509	21.7686	283.618	405.981
37.1317	14.0059	23.1249	284.151	406.468
37.1522	13.0552	23.6113	283.17	407.147
37.1727	12.61	23.2808	282.894	407.359
37.1932	12.6672	22.8012	283.173	407.186
37.2137	12.5505	22.8117	283.122	407.608
37.2341	11.7486	22.5322	284.271	408.467
37.2546	11.3305	22.0098	284.822	409.007
37.2751	11.3553	22.236	285.166	410.262
37.2955	10.6394	21.9872	283.007	410.345
37.316	10.2452	21.3504	283.126	411.092
37.3365	10.2076	21.3743	283.415	410.52
37.357	10.763	21.239	282.127	408.977
37.3775	11.0909	21.6352	284.245	410.377
37.3979	12.4998	21.4384	285.582	411.355
37.4184	12.8052	21.661	287.614	410.172
37.4389	13.3799	22.0088	288.626	411.749
37.4593	13.3406	21.613	290.974	415.564
37.4798	14.0346	21.5401	293.989	419.166
37.5003	13.8084	21.1474	296.953	420.773
37.5208	13.7561	21.0176	299.074	424.154
37.5412	13.6809	21.8748	303.989	425.811
37.5617	13.6352	21.8241	308.4	429.101
37.5822	14.591	21.356	313.176	432.507
37.6027	14.8676	21.4995	319.747	436.62
37.6232	14.4338	21.2867	322.739	442.269
37.6436	13.9631	20.6963	327.074	445.435
37.6641	14.2167	20.2409	331.499	448.22
37.6846	14.0454	19.7506	337.346	452.719
37.705	13.6201	19.0575	341.734	457.174
37.7255	13.019	19.134	347.071	460.851
37.746	12.8261	19.1762	352.347	463.202
37.7665	13.3553	19.2671	354.2	465.276
37.7869	12.917	20.1827	359.463	468.209
37.8074	13.2233	20.0938	361.545	471.586
37.8279	13.1206	20.6139	362.813	471.626
37.8484	13.761	20.1082	364.679	476.313
37.8688	13.6911	19.9807	362.987	478.771
37.8893	13.8722	20.051	361.998	477.803
37.9098	13.0239	19.9568	358.785	478.314
37.9303	13.1808	20.3276	356.27	478.688
37.9507	13.3276	20.9575	357.218	478.048
37.9712	13.4989	20.9546	357.11	477.422
37.9917	13.7764	20.6829	354.406	476.063
38.0122	13.5633	20.3197	352.848	474.484
38.0326	13.2442	20.0726	347.241	472.511
38.0531	13.0219	19.2367	344.989	469.789
38.0736	13.0984	18.6518	343.068	465.933
38.0941	12.9111	18.4077	342.501	463.229
38.1145	12.4881	18.238	339.822	458.079
38.135	11.8797	17.968	337.744	452.772
38.1555	11.8388	17.7045	335.369	449.283
38.176	11.2942	17.3347	332.001	446.04
38.1964	11.1677	17.22	329.801	442.05
38.2169	11.6764	16.2004	325.347	438.857
38.2374	12.1778	15.6214	322.645	434.181
38.2579	12.8617	15.9794	319.065	431.991
38.2783	12.3544	16.2079	313.9	425.909
38.2988	12.7002	16.423	312.001	422.809
38.3193	12.7006	16.0373	308.076	421.143
38.3398	12.525	16.4309	307.825	418.27
38.3602	12.3295	16.8558	308.893	415.497
38.3807	11.9402	16.8483	307.115	413.353
38.4012	11.5342	17.0657	305.551	412.184
38.4217	11.0961	17.8182	303.445	410.618
38.4421	11.0353	18.2141	299.955	410.032
38.4626	10.9533	18.5414	298.19	409.908
38.4831	10.8506	19.1134	296.648	407.753
38.5036	11.1056	19.8097	296.131	407.333
38.524	10.7385	19.7496	294.569	407.98
38.5445	10.8921	19.5999	294.212	409.743
38.565	11.24	19.3256	293.851	411.777
38.5855	11.2017	19.2887	293.65	412.741
38.6059	11.9997	19.5822	293.809	412.103
38.6264	12.9533	19.6316	294.088	413.323
38.6469	13.3851	19.8441	293.357	413.586
38.6674	13.4701	20.8676	293.043	414.135
38.6878	13.6391	19.7761	293.278	413
38.7083	14.0157	19.4678	292.628	414.119
38.7288	13.304	19.1337	292.558	412.524
38.7493	12.9693	18.578	293.389	410.659
38.7697	12.5296	18.5835	293.372	408.714
38.7902	11.848	18.5165	292.281	407.989
38.8107	11.9362	18.9271	289.533	406.162
38.8312	11.9951	18.9797	286.183	403.738
38.8516	12.3423	18.8238	283.228	401.904
38.8721	12.086	18.646	279.935	399.605
38.8926	11.9058	18.4675	278.218	396.413
38.9131	12.3328	18.4707	275.293	393.903
38.9335	12.8519	18.4845	272.002	391.877
38.954	13.828	18.5727	269.754	389.458
38.9745	14.9052	18.7627	266.566	387.164
38.995	15.5652	19.0036	265.083	384.793
39.0154	16.7483	20.2736	263.464	382.965
39.0359	17.6917	21.3635	261.094	381.588
39.0564	17.8176	22.0065	258.307	380.33
39.0769	18.2962	23.1089	257.552	378.933
39.0973	19.9807	23.6986	256.363	376.277
39.1178	20.6724	26.595	254.896	375.248
39.1383	23.3877	28.2079	255.038	373.673
39.1588	25.4737	30.9614	254.531	372.131
39.1792	27.7215	34.2834	254.322	371.738
39.1997	30.7035	37.5374	253.112	371.11
39.2202	33.4031	41.255	252.036	369.704
39.2407	35.7319	44.1844	252.159	369.152
39.2611	37.8212	46.8548	251.841	369.051
39.2816	40.1478	49.5348	251.158	368.886
39.3021	42.0899	52.4407	250.535	368.689
39.3226	43.9627	53.206	248.698	367.802
39.343	45.523	54.1589	247.297	366.814
39.3635	46.0209	54.9019	245.943	367.159
39.384	46.5211	54.1514	245.053	366.927
39.4045	45.9444	53.6358	245.181	367.86
39.4249	44.6116	52.6747	243.847	368.104
39.4454	42.1955	49.3727	243.197	367.851
39.4659	39.3174	46.4162	242.378	368.682
39.4864	36.1746	43.1687	242.167	367.723
39.5068	33.2167	39.3838	241.995	367.407
39.5273	29.663	36.6976	242.183	367.976
39.5478	27.6414	33.0729	242.321	367.95
39.5683	24.3253	30.7594	242.914	368.278
39.5887	22.0958	28.204	242.896	368.678
39.6092	19.9238	25.9402	243.457	368.312
39.6297	17.9068	24.6378	243.889	368.022
39.6502	15.9879	23.2975	243.975	367.918
39.6706	15.3962	22.6107	243.799	367.946
39.6911	14.6692	22.1942	243.738	367.719
39.7116	14.3949	21.5306	243.399	367.511
39.7321	14.07	20.6901	242.693	366.627
39.7525	13.7973	20.9905	242.351	366.334
39.773	14.0549	21.7453	241.802	366.949
39.7935	14.4848	21.2717	242.038	366.787
39.814	15.1321	21.119	241.719	366.664
39.8344	14.7483	20.8712	241.5	365.974
39.8549	14.1017	20.053	241.547	364.92
39.8754	13.7542	19.7663	241.444	364.86
39.8959	12.9817	18.6231	241.254	364.077
39.9163	12.5178	18.307	241.464	363.956
39.9368	12.2197	18.4021	241.52	364.099
39.9573	12.7032	18.4426	241.055	363.459
39.9778	12.7548	18.1798	241.407	363.758
39.9982	12.3449	18.3259	240.696	363.634
40.0187	12.2073	18.5773	240.547	362.777
40.0392	11.9725	19.032	240.089	363.12
40.0597	11.5786	18.9611	240.019	363.523
40.0801	11.8375	18.7999	240.177	363.91
40.1006	11.5472	18.3187	239.97	364.432
40.1211	11.8415	17.9277	239.603	364.692
40.1416	11.7352	18.1867	239.665	365.541
40.162	11.5982	18.2161	240.496	365.997
40.1825	11.3818	17.9117	241.036	366.301
40.203	11.204	17.2144	241.256	365.903
40.2235	11.8127	17.1514	241.217	365.3
40.2439	11.2282	17.8967	241.193	365.465
40.2644	11.526	16.8565	240.985	365.109
40.2849	11.5263	16.3929	240.466	365.917
40.3054	11.4129	15.4162	240.461	365.607
40.3258	11.8411	16.1389	241.221	365.471
40.3463	12.0193	16.4014	241.297	364.969
40.3668	12.1837	16.5744	240.962	364.854
40.3873	12.0101	16.9899	241.239	365.084
40.4077	11.9045	17.3119	241.183	364.502
40.4282	12.0503	17.2952	240.691	363.791
40.4487	11.5995	17.5695	240.279	364.143
40.4692	12.1174	17.4008	240.073	363.93
40.4896	12.1085	17.6806	239.759	363.541
40.5101	12.0647	17.5698	239.531	363.328
40.5306	12.781	17.7986	239.907	363.68
40.5511	12.7342	18.1651	240.878	364.315
40.5715	12.6796	18.032	241.17	364.326
40.592	12.6881	17.8238	241.21	363.731
40.6125	12.6551	18.4413	240.996	362.973
40.633	13.0069	19.1455	240.739	362.86
40.6534	12.8875	19.4855	240.26	363.017
40.6739	12.6201	18.2579	240.11	362.682
40.6944	12.4492	17.6061	239.747	362.856
40.7149	12.7741	17.286	240.563	362.394
40.7353	13.1317	18.679	241.107	362.575
40.7558	12.9902	19.5185	240.97	362.407
40.7763	13.0451	20.3874	240.827	362.379
40.7968	13.4884	20.7277	240.314	362.2
40.8172	13.7999	20.7538	240.102	361.868
40.8377	14.103	20.5577	239.533	361.934
40.8582	14.0703	20.7816	239.356	362.262
40.8787	15.0062	21.5747	239.504	362.355
40.8991	15.6934	22.1984	239.863	362.786
40.9196	15.2164	22.2694	240.692	363.345
40.9401	16.6525	22.7048	240.896	363.584
40.9606	16.4734	23.0853	241.163	364.022
40.981	17.371	23.4596	241.023	363.473
41.0015	19.2919	24.814	240.771	362.977
41.022	20.5139	26.8686	240.381	363.13
41.0425	22.9944	27.3593	240.049	363.504
41.0629	24.6286	28.3759	239.72	362.874
41.0834	27.0592	31.6646	239.753	362.58
41.1039	30.9667	33.9251	239.261	362.867
41.1244	35.0481	36.8336	239.178	362.911
41.1448	40.9085	41.5623	239.051	362.489
41.1653	48.0971	47.625	238.518	362.578
41.1858	55.4717	54.3782	238.426	362.446
41.2063	64.0932	62.7914	238.3	362.728
41.2267	72.9385	73.2723	239.301	363.487
41.2472	81.7679	85.4528	239.449	363.594
41.2677	92.2759	98.9199	239.252	363.955
41.2882	101.996	109.923	240.059	364.484
41.3086	110.029	122.452	240.873	364.873
41.3291	116.759	133.336	240.967	364.481
41.3496	125.639	142.131	240.473	364.034
41.3701	130.641	149.161	240.661	364.184
41.3905	135.309	152.299	240.647	363.551
41.411	136.777	154.896	240.692	363.961
41.4315	135.123	152.326	240.756	363.93
41.452	131.64	147.472	240.644	363.609
41.4724	125.545	141.956	240.599	362.884
41.4929	118.211	133.303	240.172	363.005
41.5134	109.803	120.252	240.432	363.046
41.5339	100.416	107.684	240.33	363.08
41.5543	91.3017	95.3704	241.249	362.828
41.5748	81.273	82.2295	241.283	362.824
41.5953	70.2625	70.6842	242.114	362.626
41.6158	60.8673	61.2164	242.093	363.177
41.6362	51.8977	53.0507	242.716	363.891
41.6567	43.9853	46.5701	242.637	363.569
41.6772	38.6224	40.1769	242.146	364.138
41.6977	32.6378	34.373	242.9	364.484
41.7181	27.4861	32.5038	242.924	364.011
41.7386	25.0366	28.8287	242.662	363.865
41.7591	24.3416	25.761	242.3	364.052
41.7796	21.5691	24.4361	241.974	363.945
41.8	20.7862	22.3086	241.958	363.752
41.8205	19.5544	22.4367	242.347	363.434
41.841	18.866	21.3658	242.113	363.196
41.8615	18.5253	21.9183	241.622	363.045
41.8819	17.7633	21.593	241.216	362.999
41.9024	17.2949	20.4599	241.354	362.702
41.9229	17.2223	20.0186	242.581	362.759
41.9434	16.6411	19.966	242.783	362.568
41.9638	16.0935	18.5724	243.487	362.248
41.9843	15.8104	17.2497	243.754	361.733
42.0048	15.0942	17.3773	244.266	361.522
42.0253	14.4508	17.3354	243.957	361.894
42.0457	14.2386	17.2497	244.788	361.844
42.0662	13.8836	17.2112	244.871	361.155
42.0867	13.7113	16.7355	245.008	361.618
42.1072	13.2409	16.4544	245.944	362.188
42.1276	12.3384	16.0971	245.935	361.666
42.1481	13.0297	16.7846	245.938	362.169
42.1686	12.8026	16.8058	245.735	362.167
42.1891	12.5423	17.049	244.785	361.717
42.2095	13.458	16.7496	244.731	361.875
42.23	13.1089	16.9196	244.942	361.898
42.2505	12.7316	16.7078	244.618	362.537
42.271	12.8977	16.3331	243.992	362.217
42.2914	12.8519	16.6708	244.127	362.15
42.3119	13.2906	17.3877	245.08	361.894
42.3324	13.0245	17.965	245.13	362.424
42.3529	12.8614	18.6767	244.804	361.976
42.3733	13.3599	18.6142	244.342	362.137
42.3938	14.0167	18.8928	245.236	361.469
42.4143	13.2752	18.6244	245.431	361.326
42.4348	12.9101	19.1605	245.309	361.551
42.4552	13.3658	18.8414	246.168	361.35
42.4757	12.8712	18.9755	246.858	361.626
42.4962	12.2932	18.9526	247.773	362.379
42.5167	12.0644	18.9533	248.406	362.685
42.5371	12.5976	18.8761	248.239	361.972
42.5576	12.8156	19.2681	247.742	362.254
42.5781	12.4707	18.1484	247.639	362.489
42.5986	12.4956	17.9395	247.174	362.747
42.619	12.3939	18.219	246.968	362.977
42.6395	11.6463	17.7172	246.886	363.581
42.66	11.3504	17.3795	246.869	363.641
42.6805	10.8303	17.8529	246.269	363.339
42.7009	10.9683	17.4734	245.817	363.677
42.7214	10.9065	17.2086	245.48	363.43
42.7419	9.86924	17.1844	244.438	363.726
42.7624	10.2154	17.6201	244.323	363.572
42.7828	10.2553	17.8509	243.885	363.795
42.8033	10.0513	17.4201	244.822	363.279
42.8238	9.47466	17.3027	244.255	363.653
42.8443	9.67767	18.0703	244.514	363.993
42.8647	10.1262	18.0386	244.714	364.2
42.8852	10.0834	18.3701	244.883	364.194
42.9057	10.0925	18.1491	244.959	364.013
42.9262	10.9859	18.1514	244.33	363.744
42.9466	11.8192	17.9846	244.269	363.438
42.9671	12.0909	18.423	244.465	363.983
42.9876	12.6355	18.9716	245.482	363.993
43.0081	12.679	19.9627	245.866	364.703
43.0285	13.0716	19.695	245.837	365.679
43.049	13.7368	19.0879	246.203	366.603
43.0695	13.7473	18.9395	246.857	366.809
43.09	13.8637	18.5695	246.552	367.512
43.1104	15.0974	17.4985	246.233	369.071
43.1309	15.5417	16.5626	247.204	369.566
43.1514	15.5518	17.6787	247.333	370.762
43.1719	16.4913	18.1046	247.352	371.483
43.1923	16.6378	18.2596	247.566	372.871
43.2128	17.1984	18.3818	248.863	372.871
43.2333	17.5077	19.0275	248.834	373.377
43.2538	18.4001	19.2334	248.601	374.079
43.2742	18.896	19.8182	249.205	374.427
43.2947	18.964	20.5995	249.218	374.195
43.3152	19.2001	21.2164	249.519	374.546
43.3357	19.2158	21.748	250.291	374.855
43.3561	19.1903	21.6384	251.629	375.067
43.3766	19.6564	22.7636	252.237	375.588
43.3971	18.967	23.2468	252.843	375.795
43.4176	19.5691	23.2707	254.685	376.295
43.438	19.4959	22.4946	256.01	376.335
43.4585	19.5754	22.7725	256.992	375.671
43.479	18.8375	22.2122	257.662	374.673
43.4995	18.5875	21.6558	257.058	374.805
43.5199	19.3106	21.286	257.209	374.541
43.5404	18.7296	20.6345	257.525	373.956
43.5609	18.6528	20.8846	257.127	372.812
43.5814	18.7751	20.7068	256.095	372.062
43.6018	18.8732	20.1435	255.747	371.709
43.6223	18.3142	20.2207	255.567	370.097
43.6428	18.1517	19.2857	254.125	370.228
43.6633	18.4351	18.5044	253.376	370.082
43.6837	18.2471	19.3361	253.532	369.055
43.7042	18.2766	19.9425	252.557	368.725
43.7247	17.7967	20.4547	253.108	368.143
43.7452	17.4256	20.1125	253.344	368.228
43.7656	17.9644	21.3155	254.146	368.187
43.7861	18.5855	23.2102	254.635	367.692
43.8066	18.4518	23.3249	256.543	367.652
43.8271	19.082	25.0683	258.492	366.624
43.8475	19.1056	26.7646	258.714	366.491
43.868	20.1984	28.1255	259.785	365.431
43.8885	20.4871	28.9944	261.029	364.956
43.9089	22.3998	30.984	261.979	365.442
[truncated: 2,251 more rows]

## Sheet: figure 3c
2%Ru/R-TiO2-air-H2	B.E.(eV)	Raw	Intensity	Peak	Sum	Background	Peak	1	Peak	2	Peak		2%Ru/R-TiO2-H2	B.E.(eV)	Raw	Intensity	Peak	Sum	Background	Peak	1	Peak	2	Peak			2%Ru/A-TiO2-air-H2	B.E.(eV)	Raw	Intensity	Peak	Sum	Background	Peak	1	Peak	2	Peak	3			2%Ru/A-TiO2-H2	B.E.(eV)	Raw	Intensity	Peak	Sum	Background	Peak
	295.38	0.118	0.118	0.118	0.118	0.118	0.118	0.118	0.118	0.118	-1.93715e-07			295.4	0.11772	0.11774	0.11772	0.11772	0.11772	0.11772	0.11772	0.11774	0.11772	-1.74195e-05				293.58	0.07137	0.07137	0.07137	0.07137	0.07137	0.07137	0.07137	0.07137	0.07137	0.07137	-2.10851e-06				294.33	0.11128	0.11128	0.11128	0.11128	0.11128	0.11128
	295.33	0.10483	0.118	0.118	0.118	0.118	0.118	0.118	0.118	0.118	-0.01317			295.35	0.10894	0.11774	0.11772	0.11772	0.11772	0.11772	0.11772	0.11774	0.11772	-0.0088				293.53	0.07754	0.07137	0.07137	0.07137	0.07137	0.07137	0.07137	0.07137	0.07137	0.07137	0.00617				294.28	0.11879	0.11128	0.11128	0.11128	0.11128	0.11128
	295.28	0.10394	0.11802	0.11802	0.11802	0.11802	0.11802	0.11802	0.11802	0.11802	-0.01408			295.3	0.12282	0.11776	0.11773	0.11773	0.11773	0.11773	0.11773	0.11776	0.11774	0.00506				293.48	0.07822	0.07137	0.07136	0.07136	0.07137	0.07136	0.07136	0.07136	0.07136	0.07136	0.00685				294.23	0.11715	0.11127	0.11127	0.11127	0.11127	0.11127
	295.23	0.1047	0.11804	0.11804	0.11804	0.11804	0.11804	0.11804	0.11804	0.11804	-0.01334			295.25	0.10988	0.11775	0.11773	0.11773	0.11773	0.11773	0.11773	0.11775	0.11773	-0.00787				293.43	0.05284	0.07136	0.07136	0.07136	0.07136	0.07136	0.07136	0.07136	0.07136	0.07136	-0.01852				294.18	0.08574	0.11126	0.11126	0.11126	0.11126	0.11126
	295.18	0.11831	0.11806	0.11806	0.11806	0.11806	0.11806	0.11806	0.11806	0.11806	0.00024607			295.2	0.11085	0.11776	0.11774	0.11774	0.11774	0.11774	0.11774	0.11776	0.11774	-0.00691				293.38	0.07344	0.07138	0.07137	0.07137	0.07138	0.07137	0.07137	0.07137	0.07137	0.07137	0.00206				294.13	0.10327	0.1113	0.1113	0.1113	0.1113	0.1113
	295.13	0.12086	0.11806	0.11806	0.11806	0.11806	0.11806	0.11806	0.11806	0.11806	0.0028			295.15	0.10792	0.11778	0.11775	0.11775	0.11775	0.11775	0.11775	0.11778	0.11775	-0.00986				293.33	0.08282	0.07138	0.07137	0.07137	0.07138	0.07137	0.07137	0.07137	0.07137	0.07137	0.01144				294.08	0.09063	0.11131	0.11131	0.11131	0.11131	0.11131
	295.08	0.12205	0.11806	0.11806	0.11806	0.11806	0.11806	0.11806	0.11806	0.11806	0.00399			295.1	0.09448	0.1178	0.11777	0.11777	0.11777	0.11777	0.11777	0.1178	0.11777	-0.02332				293.28	0.06997	0.07137	0.07136	0.07136	0.07137	0.07136	0.07136	0.07136	0.07136	0.07136	-0.0014				294.03	0.10832	0.11134	0.11134	0.11134	0.11134	0.11134
	295.03	0.11867	0.11805	0.11805	0.11805	0.11805	0.11805	0.11805	0.11805	0.11805	0.00061699			295.05	0.11547	0.11784	0.11781	0.11781	0.11781	0.11781	0.11781	0.11784	0.11781	-0.00237				293.23	0.09348	0.07137	0.07136	0.07136	0.07137	0.07136	0.07136	0.07136	0.07136	0.07136	0.02211				293.98	0.10973	0.11134	0.11134	0.11134	0.11134	0.11134
	294.98	0.11272	0.11805	0.11805	0.11805	0.11805	0.11805	0.11805	0.11805	0.11805	-0.00533			295	0.12892	0.11785	0.11781	0.11781	0.11781	0.11781	0.11781	0.11784	0.11781	0.01107				293.18	0.06721	0.07135	0.07134	0.07134	0.07135	0.07134	0.07134	0.07134	0.07134	0.07134	-0.00414				293.93	0.11219	0.11135	0.11134	0.11134	0.11134	0.11134
	294.93	0.12495	0.11806	0.11806	0.11806	0.11806	0.11806	0.11806	0.11806	0.11806	0.00689			294.95	0.11784	0.11783	0.11779	0.11779	0.11779	0.11779	0.11779	0.11783	0.11779	1.01477e-05				293.13	0.07825	0.07135	0.07135	0.07135	0.07135	0.07135	0.07135	0.07135	0.07135	0.07135	0.0069				293.88	0.11941	0.11135	0.11134	0.11134	0.11134	0.11134
	294.88	0.12269	0.11805	0.11805	0.11805	0.11805	0.11805	0.11805	0.11805	0.11805	0.00464			294.9	0.12482	0.11783	0.11779	0.11779	0.11779	0.11779	0.11779	0.11783	0.11779	0.00699				293.08	0.08697	0.07135	0.07134	0.07134	0.07135	0.07134	0.07134	0.07134	0.07134	0.07134	0.01562				293.83	0.10985	0.11134	0.11133	0.11133	0.11133	0.11133
	294.83	0.14084	0.11804	0.11804	0.11804	0.11804	0.11804	0.11804	0.11804	0.11804	0.0228			294.85	0.12369	0.11783	0.11778	0.11778	0.11778	0.11778	0.11778	0.11782	0.11778	0.00586				293.03	0.07654	0.07133	0.07133	0.07133	0.07133	0.07133	0.07133	0.07133	0.07133	0.07133	0.00521				293.78	0.10675	0.11134	0.11133	0.11133	0.11133	0.11133
	294.78	0.10957	0.11801	0.11801	0.11801	0.11801	0.11801	0.11801	0.11801	0.11801	-0.00844			294.8	0.12598	0.11782	0.11777	0.11777	0.11777	0.11777	0.11777	0.11782	0.11777	0.00816				292.98	0.08199	0.07133	0.07132	0.07132	0.07133	0.07132	0.07132	0.07132	0.07132	0.07132	0.01066				293.73	0.10476	0.11135	0.11134	0.11134	0.11134	0.11134
	294.73	0.12848	0.11802	0.11802	0.11802	0.11802	0.11802	0.11802	0.11802	0.11802	0.01046			294.75	0.11746	0.11781	0.11776	0.11776	0.11776	0.11776	0.11776	0.11781	0.11776	-0.000350289				292.93	0.06111	0.07132	0.07131	0.07131	0.07132	0.07131	0.07131	0.07131	0.07131	0.07131	-0.01021				293.68	0.09995	0.11136	0.11135	0.11135	0.11135	0.11135
	294.68	0.11327	0.118	0.118	0.118	0.118	0.118	0.118	0.118	0.118	-0.00473			294.7	0.11782	0.11782	0.11776	0.11776	0.11776	0.11776	0.11776	0.11781	0.11776	4.44055e-06				292.88	0.05362	0.07133	0.07132	0.07132	0.07133	0.07132	0.07132	0.07132	0.07132	0.07132	-0.01771				293.63	0.0916	0.11138	0.11137	0.11137	0.11137	0.11137
	294.63	0.12118	0.11801	0.11801	0.11801	0.11801	0.11801	0.11801	0.11801	0.11801	0.00317			294.65	0.12246	0.11782	0.11776	0.11776	0.11776	0.11776	0.11776	0.11782	0.11776	0.00464				292.83	0.06222	0.07134	0.07134	0.07134	0.07134	0.07134	0.07134	0.07134	0.07134	0.07134	-0.00912				293.58	0.1161	0.11141	0.11139	0.11139	0.11139	0.11139
	294.58	0.11977	0.11801	0.11801	0.11801	0.11801	0.11801	0.11801	0.11801	0.11801	0.00176			294.6	0.13313	0.11782	0.11775	0.11775	0.11775	0.11775	0.11775	0.11782	0.11775	0.01531				292.78	0.07065	0.07135	0.07135	0.07135	0.07135	0.07135	0.07135	0.07135	0.07135	0.07135	-0.000702091				293.53	0.09745	0.1114	0.11139	0.11139	0.11139	0.11139
	294.53	0.11738	0.118	0.118	0.118	0.118	0.118	0.118	0.118	0.118	-0.00062386			294.55	0.12195	0.1178	0.11772	0.11772	0.11772	0.11772	0.11772	0.1178	0.11772	0.00415				292.73	0.08595	0.07135	0.07135	0.07135	0.07135	0.07135	0.07135	0.07135	0.07135	0.07135	0.0146				293.48	0.10461	0.11142	0.11141	0.11141	0.11141	0.11141
	294.48	0.13236	0.11801	0.118	0.118	0.118	0.118	0.118	0.118	0.118	0.01436			294.5	0.13116	0.1178	0.11772	0.11772	0.11772	0.11772	0.11772	0.1178	0.11772	0.01336				292.68	0.08705	0.07134	0.07133	0.07133	0.07134	0.07133	0.07133	0.07133	0.07133	0.07134	0.01571				293.43	0.09016	0.11144	0.11142	0.11142	0.11142	0.11142
	294.43	0.13031	0.11798	0.11798	0.11798	0.11798	0.11798	0.11798	0.11798	0.11798	0.01233			294.45	0.11838	0.11778	0.11769	0.11769	0.11769	0.11769	0.11769	0.11778	0.1177	0.000597				292.63	0.07012	0.07133	0.07132	0.07132	0.07133	0.07132	0.07132	0.07132	0.07132	0.07132	-0.00121				293.38	0.09552	0.11147	0.11145	0.11145	0.11145	0.11145
	294.38	0.1349	0.11796	0.11796	0.11796	0.11796	0.11796	0.11796	0.11796	0.11796	0.01694			294.4	0.12407	0.11779	0.11769	0.11769	0.11769	0.11769	0.11769	0.11779	0.11769	0.00628				292.58	0.07249	0.07133	0.07132	0.07132	0.07133	0.07132	0.07132	0.07132	0.07132	0.07132	0.00116				293.33	0.10446	0.1115	0.11147	0.11147	0.11147	0.11147
	294.33	0.13108	0.11794	0.11794	0.11794	0.11794	0.11794	0.11794	0.11794	0.11794	0.01314			294.35	0.12483	0.11779	0.11768	0.11768	0.11768	0.11768	0.11768	0.11778	0.11768	0.00704				292.53	0.07091	0.07133	0.07132	0.07132	0.07133	0.07132	0.07132	0.07132	0.07132	0.07132	-0.000418127				293.28	0.10417	0.11151	0.11148	0.11148	0.11148	0.11148
	294.28	0.11666	0.11792	0.11791	0.11791	0.11791	0.11791	0.11792	0.11791	0.11792	-0.00126			294.3	0.11716	0.11778	0.11767	0.11767	0.11767	0.11767	0.11767	0.11778	0.11767	-0.000624046				292.48	0.07467	0.07133	0.07132	0.07132	0.07133	0.07132	0.07132	0.07132	0.07132	0.07132	0.00334				293.23	0.11146	0.11153	0.11149	0.11149	0.11149	0.11149
	294.23	0.12045	0.11792	0.11792	0.11792	0.11792	0.11792	0.11792	0.11792	0.11792	0.00253			294.25	0.12214	0.11779	0.11767	0.11767	0.11767	0.11767	0.11767	0.11779	0.11767	0.00435				292.43	0.07823	0.07133	0.07132	0.07132	0.07132	0.07132	0.07132	0.07132	0.07132	0.07132	0.0069				293.18	0.10848	0.11154	0.11149	0.11149	0.11149	0.11149
	294.18	0.11799	0.11792	0.11791	0.11791	0.11791	0.11791	0.11791	0.11791	0.11791	7.49007e-05			294.2	0.12356	0.1178	0.11766	0.11766	0.11766	0.11766	0.11766	0.11779	0.11767	0.00576				292.38	0.06484	0.07132	0.07131	0.07131	0.07132	0.07131	0.07131	0.07131	0.07131	0.07131	-0.00648				293.13	0.11242	0.11155	0.11149	0.11149	0.11149	0.11149
	294.13	0.10721	0.11792	0.11791	0.11791	0.11791	0.11791	0.11791	0.11791	0.11791	-0.01071			294.15	0.12435	0.1178	0.11765	0.11765	0.11765	0.11765	0.11765	0.1178	0.11766	0.00655				292.33	0.08498	0.07133	0.07132	0.07132	0.07132	0.07132	0.07132	0.07132	0.07132	0.07132	0.01365				293.08	0.10648	0.11156	0.11149	0.11149	0.11149	0.11149
	294.08	0.11396	0.11793	0.11793	0.11793	0.11793	0.11793	0.11793	0.11793	0.11793	-0.00397			294.1	0.11697	0.1178	0.11764	0.11764	0.11764	0.11764	0.11764	0.1178	0.11765	-0.000829406				292.28	0.072	0.07132	0.07131	0.07131	0.07131	0.07131	0.07131	0.07131	0.07131	0.07131	0.000682354				293.03	0.10174	0.11157	0.1115	0.1115	0.1115	0.1115
	294.03	0.11663	0.11794	0.11794	0.11794	0.11794	0.11794	0.11794	0.11794	0.11794	-0.00131			294.05	0.1098	0.11781	0.11764	0.11764	0.11764	0.11764	0.11764	0.11781	0.11765	-0.00801				292.23	0.0753	0.07132	0.07131	0.07131	0.07131	0.07131	0.07131	0.07131	0.07131	0.07131	0.00398				292.98	0.09964	0.1116	0.11151	0.11151	0.11151	0.11151
	293.98	0.11847	0.11794	0.11794	0.11794	0.11794	0.11794	0.11794	0.11794	0.11794	0.000528798			294	0.1128	0.11784	0.11766	0.11766	0.11766	0.11766	0.11766	0.11784	0.11766	-0.00504				292.18	0.07028	0.07132	0.0713	0.0713	0.07131	0.0713	0.0713	0.07131	0.0713	0.07131	-0.00104				292.93	0.11422	0.11163	0.11153	0.11153	0.11153	0.11153
	293.93	0.10902	0.11794	0.11794	0.11794	0.11794	0.11794	0.11794	0.11794	0.11794	-0.00892			293.95	0.12033	0.11786	0.11766	0.11766	0.11766	0.11766	0.11766	0.11786	0.11767	0.00247				292.13	0.09914	0.07132	0.0713	0.0713	0.07131	0.0713	0.0713	0.07131	0.0713	0.07131	0.02782				292.88	0.11189	0.11165	0.11153	0.11153	0.11153	0.11153
	293.88	0.10784	0.11796	0.11795	0.11795	0.11795	0.11795	0.11795	0.11795	0.11795	-0.01012			293.9	0.11718	0.11787	0.11766	0.11766	0.11766	0.11766	0.11766	0.11787	0.11767	-0.000694834				292.08	0.06526	0.0713	0.07128	0.07128	0.07129	0.07128	0.07128	0.07129	0.07128	0.07128	-0.00604				292.83	0.10328	0.11166	0.11152	0.11152	0.11152	0.11152
	293.83	0.10157	0.11797	0.11797	0.11797	0.11797	0.11797	0.11797	0.11797	0.11797	-0.0164			293.85	0.11292	0.11789	0.11766	0.11766	0.11766	0.11766	0.11766	0.11789	0.11767	-0.00497				292.03	0.06717	0.07131	0.07128	0.07128	0.07129	0.07128	0.07128	0.07129	0.07128	0.07129	-0.00414				292.78	0.09664	0.1117	0.11154	0.11154	0.11154	0.11154
	293.78	0.12034	0.118	0.11799	0.11799	0.11799	0.11799	0.11799	0.11799	0.118	0.00234			293.8	0.11017	0.11792	0.11767	0.11767	0.11767	0.11767	0.11767	0.11791	0.11767	-0.00775				291.98	0.0658	0.07131	0.07129	0.07129	0.0713	0.07129	0.07129	0.0713	0.07129	0.07129	-0.00551				292.73	0.09198	0.11174	0.11156	0.11156	0.11156	0.11156
	293.73	0.1283	0.11799	0.11799	0.11799	0.11799	0.11799	0.11799	0.11799	0.11799	0.01031			293.75	0.10591	0.11795	0.11768	0.11768	0.11768	0.11768	0.11768	0.11794	0.11769	-0.01204				291.93	0.07	0.07132	0.07129	0.07129	0.0713	0.07129	0.07129	0.07131	0.07129	0.0713	-0.00132				292.68	0.09596	0.1118	0.11158	0.11158	0.11158	0.11158
	293.68	0.12729	0.11798	0.11797	0.11797	0.11797	0.11797	0.11798	0.11797	0.11798	0.00931			293.7	0.10341	0.11799	0.1177	0.1177	0.1177	0.1177	0.1177	0.11799	0.11771	-0.01458				291.88	0.07284	0.07133	0.07129	0.07129	0.0713	0.07129	0.07129	0.07131	0.07129	0.0713	0.00151				292.63	0.10299	0.11186	0.11161	0.11161	0.11161	0.11161
	293.63	0.12658	0.11797	0.11796	0.11796	0.11796	0.11796	0.11796	0.11796	0.11796	0.00862			293.65	0.10885	0.11804	0.11772	0.11772	0.11772	0.11772	0.11772	0.11803	0.11773	-0.00919				291.83	0.05266	0.07134	0.07129	0.07129	0.0713	0.07129	0.07129	0.07132	0.07129	0.0713	-0.01868				292.58	0.09393	0.1119	0.11162	0.11162	0.11162	0.11162
	293.58	0.11777	0.11795	0.11794	0.11794	0.11794	0.11794	0.11795	0.11794	0.11795	-0.000182197			293.6	0.11204	0.11808	0.11774	0.11774	0.11774	0.11774	0.11774	0.11807	0.11775	-0.00604				291.78	0.0537	0.07136	0.07131	0.07131	0.07132	0.07131	0.07131	0.07134	0.07131	0.07132	-0.01766				292.53	0.10903	0.11197	0.11164	0.11164	0.11164	0.11164
	293.53	0.12655	0.11795	0.11794	0.11794	0.11794	0.11794	0.11795	0.11794	0.11795	0.0086			293.55	0.11759	0.11811	0.11775	0.11775	0.11775	0.11775	0.11775	0.1181	0.11776	-0.000524037				291.73	0.07308	0.07139	0.07132	0.07132	0.07133	0.07132	0.07132	0.07137	0.07132	0.07134	0.00169				292.48	0.08847	0.11202	0.11165	0.11165	0.11165	0.11165
	293.48	0.1199	0.11794	0.11793	0.11793	0.11793	0.11793	0.11794	0.11793	0.11794	0.00196			293.5	0.12042	0.11814	0.11775	0.11775	0.11775	0.11775	0.11775	0.11813	0.11776	0.00228				291.68	0.07612	0.07141	0.07132	0.07132	0.07133	0.07132	0.07132	0.07138	0.07132	0.07134	0.00471				292.43	0.11648	0.11211	0.11168	0.11168	0.11168	0.11168
	293.43	0.10885	0.11794	0.11793	0.11793	0.11793	0.11793	0.11793	0.11793	0.11793	-0.00909			293.45	0.11353	0.11817	0.11774	0.11774	0.11774	0.11774	0.11774	0.11816	0.11776	-0.00464				291.63	0.06499	0.07142	0.07132	0.07132	0.07133	0.07132	0.07132	0.07139	0.07132	0.07133	-0.00643				292.38	0.11078	0.11217	0.11167	0.11167	0.11167	0.11167
	293.38	0.10368	0.11795	0.11794	0.11794	0.11794	0.11794	0.11795	0.11794	0.11795	-0.01427			293.4	0.11755	0.11821	0.11775	0.11775	0.11775	0.11775	0.11775	0.11819	0.11776	-0.000657387				291.58	0.05045	0.07145	0.07132	0.07132	0.07134	0.07132	0.07132	0.07142	0.07132	0.07134	-0.021				292.33	0.10664	0.11224	0.11167	0.11167	0.11167	0.11167
	293.33	0.12208	0.11798	0.11796	0.11796	0.11796	0.11796	0.11797	0.11796	0.11797	0.0041			293.35	0.12679	0.11824	0.11775	0.11775	0.11775	0.11775	0.11775	0.11823	0.11777	0.00855				291.53	0.05891	0.07149	0.07134	0.07134	0.07136	0.07134	0.07134	0.07146	0.07134	0.07136	-0.01258				292.28	0.09595	0.11232	0.11168	0.11168	0.11168	0.11168
	293.28	0.11562	0.11797	0.11796	0.11796	0.11796	0.11796	0.11796	0.11796	0.11797	-0.00235			293.3	0.11813	0.11826	0.11774	0.11774	0.11774	0.11774	0.11774	0.11825	0.11775	-0.000134163				291.48	0.07322	0.07154	0.07135	0.07135	0.07137	0.07135	0.07135	0.0715	0.07135	0.07138	0.00168				292.23	0.11948	0.11243	0.1117	0.1117	0.1117	0.1117
	293.23	0.12591	0.11798	0.11796	0.11796	0.11796	0.11796	0.11797	0.11796	0.11797	0.00793			293.25	0.12442	0.1183	0.11774	0.11774	0.11774	0.11774	0.11774	0.11829	0.11775	0.00612				291.43	0.07816	0.07158	0.07135	0.07135	0.07137	0.07135	0.07135	0.07153	0.07135	0.07138	0.00658				292.18	0.10695	0.11252	0.11169	0.11169	0.11169	0.11169
	293.18	0.12393	0.11797	0.11795	0.11795	0.11795	0.11795	0.11796	0.11795	0.11796	0.00596			293.2	0.11731	0.11833	0.11773	0.11773	0.11773	0.11773	0.11773	0.11832	0.11774	-0.00102				291.38	0.07924	0.07162	0.07135	0.07135	0.07136	0.07135	0.07135	0.07157	0.07135	0.07138	0.00762				292.13	0.10024	0.11263	0.1117	0.1117	0.1117	0.1117
	293.13	0.11533	0.11796	0.11794	0.11794	0.11794	0.11794	0.11795	0.11794	0.11795	-0.00263			293.15	0.12152	0.11838	0.11773	0.11773	0.11773	0.11773	0.11773	0.11836	0.11775	0.00314				291.33	0.07986	0.07167	0.07134	0.07134	0.07135	0.07134	0.07134	0.07162	0.07134	0.07137	0.00819				292.08	0.0921	0.11277	0.11172	0.11172	0.11172	0.11172
	293.08	0.10469	0.11796	0.11794	0.11794	0.11794	0.11794	0.11795	0.11794	0.11796	-0.01327			293.1	0.12035	0.11842	0.11772	0.11772	0.11772	0.11772	0.11772	0.1184	0.11774	0.00193				291.28	0.06784	0.07174	0.07133	0.07133	0.07135	0.07133	0.07133	0.07168	0.07133	0.07137	-0.0039				292.03	0.10891	0.11293	0.11174	0.11174	0.11174	0.11174
	293.03	0.1063	0.11799	0.11796	0.11796	0.11796	0.11796	0.11797	0.11797	0.11798	-0.01169			293.05	0.13187	0.11847	0.11772	0.11772	0.11772	0.11772	0.11772	0.11845	0.11774	0.0134				291.23	0.06071	0.07182	0.07133	0.07133	0.07135	0.07133	0.07133	0.07176	0.07133	0.07138	-0.01111				291.98	0.10468	0.11309	0.11175	0.11175	0.11175	0.11175
	292.98	0.11874	0.11801	0.11798	0.11798	0.11798	0.11798	0.11799	0.11798	0.118	0.00073199			293	0.12133	0.1185	0.11769	0.11769	0.11769	0.11769	0.11769	0.11848	0.11772	0.00283				291.18	0.0441	0.07194	0.07134	0.07134	0.07136	0.07134	0.07134	0.07187	0.07134	0.07139	-0.02784				291.93	0.10331	0.11326	0.11176	0.11176	0.11176	0.11176
	292.93	0.13923	0.11801	0.11798	0.11798	0.11798	0.11798	0.11799	0.11798	0.118	0.02122			292.95	0.11422	0.11855	0.11769	0.11769	0.11769	0.11769	0.11769	0.11853	0.11771	-0.00433				291.13	0.0478	0.07208	0.07137	0.07137	0.07139	0.07137	0.07137	0.07201	0.07137	0.07143	-0.02428				291.88	0.08405	0.11346	0.11177	0.11177	0.11177	0.11177
	292.88	0.12487	0.11798	0.11795	0.11795	0.11795	0.11795	0.11796	0.11795	0.11797	0.00689			292.9	0.1237	0.11862	0.11769	0.11769	0.11769	0.11769	0.11769	0.11859	0.11772	0.00508				291.08	0.07954	0.07225	0.07139	0.07139	0.07141	0.07139	0.07139	0.07216	0.07139	0.07145	0.00729				291.83	0.10819	0.1137	0.11181	0.11181	0.11181	0.11181
	292.83	0.11768	0.11797	0.11794	0.11794	0.11794	0.11794	0.11795	0.11794	0.11796	-0.000291131			292.85	0.11398	0.11868	0.11768	0.11768	0.11768	0.11768	0.11768	0.11865	0.11771	-0.0047				291.03	0.06998	0.07241	0.07138	0.07138	0.0714	0.07138	0.07138	0.07232	0.07138	0.07146	-0.00243				291.78	0.11501	0.11393	0.11181	0.11181	0.11181	0.11181
	292.78	0.11482	0.11798	0.11794	0.11794	0.11794	0.11794	0.11795	0.11794	0.11796	-0.00316			292.8	0.12365	0.11876	0.11769	0.11769	0.11769	0.11769	0.11769	0.11872	0.11772	0.00489				290.98	0.0705	0.07262	0.07138	0.07138	0.0714	0.07138	0.07138	0.07251	0.07138	0.07147	-0.00212				291.73	0.10848	0.11417	0.11181	0.11181	0.11181	0.11181
	292.73	0.1146	0.11798	0.11794	0.11794	0.11794	0.11794	0.11796	0.11795	0.11797	-0.00338			292.75	0.12724	0.11882	0.11768	0.11768	0.11768	0.11768	0.11768	0.11878	0.11772	0.00842				290.93	0.05674	0.07285	0.07138	0.07138	0.0714	0.07138	0.07138	0.07274	0.07138	0.07148	-0.01611				291.68	0.10774	0.11444	0.11181	0.11181	0.11181	0.11181
	292.68	0.12304	0.11799	0.11795	0.11795	0.11795	0.11795	0.11796	0.11795	0.11797	0.00505			292.7	0.11482	0.11889	0.11766	0.11766	0.11766	0.11766	0.11766	0.11885	0.1177	-0.00407				290.88	0.06978	0.07314	0.0714	0.0714	0.07142	0.0714	0.0714	0.07301	0.0714	0.0715	-0.00336				291.63	0.11579	0.11474	0.11182	0.11182	0.11182	0.11182
	292.63	0.1244	0.11799	0.11794	0.11794	0.11794	0.11794	0.11796	0.11795	0.11797	0.00641			292.65	0.12004	0.11898	0.11767	0.11767	0.11767	0.11767	0.11767	0.11893	0.11771	0.00106				290.83	0.07655	0.07346	0.0714	0.0714	0.07142	0.0714	0.0714	0.07332	0.0714	0.07152	0.00309				291.58	0.1132	0.11506	0.11181	0.11181	0.11181	0.11181
	292.58	0.11906	0.11799	0.11793	0.11793	0.11793	0.11793	0.11795	0.11794	0.11796	0.00107			292.6	0.11833	0.11907	0.11766	0.11766	0.11766	0.11766	0.11766	0.11902	0.11771	-0.000736736				290.78	0.09488	0.07383	0.07139	0.07139	0.07142	0.07139	0.07139	0.07367	0.07139	0.07153	0.02105				291.53	0.10299	0.11541	0.11181	0.11181	0.11181	0.11181
	292.53	0.11332	0.11799	0.11793	0.11793	0.11793	0.11793	0.11795	0.11794	0.11796	-0.00467			292.55	0.11596	0.11916	0.11766	0.11766	0.11766	0.11766	0.11766	0.11911	0.11772	-0.0032				290.73	0.083	0.07423	0.07137	0.07137	0.0714	0.07137	0.07137	0.07405	0.07137	0.07152	0.00877				291.48	0.10405	0.1158	0.11182	0.11182	0.11182	0.11182
	292.48	0.11026	0.118	0.11794	0.11794	0.11794	0.11794	0.11796	0.11795	0.11797	-0.00774			292.5	0.11071	0.11927	0.11766	0.11766	0.11766	0.11766	0.11766	0.11921	0.11772	-0.00856				290.68	0.09065	0.07471	0.07136	0.07136	0.07139	0.07136	0.07136	0.07451	0.07136	0.07153	0.01594				291.43	0.1058	0.11623	0.11184	0.11184	0.11184	0.11184
	292.43	0.12216	0.11802	0.11795	0.11795	0.11795	0.11795	0.11797	0.11796	0.11799	0.00414			292.45	0.12098	0.11939	0.11768	0.11768	0.11768	0.11768	0.11768	0.11933	0.11774	0.00159				290.63	0.09488	0.07525	0.07134	0.07134	0.07137	0.07134	0.07134	0.07503	0.07135	0.07154	0.01963				291.38	0.10159	0.11668	0.11184	0.11184	0.11184	0.11184
	292.38	0.10897	0.11803	0.11794	0.11794	0.11794	0.11794	0.11797	0.11796	0.11799	-0.00906			292.4	0.12229	0.11951	0.11767	0.11767	0.11767	0.11767	0.11767	0.11944	0.11774	0.00278				290.58	0.07028	0.07586	0.07132	0.07132	0.07135	0.07132	0.07132	0.07561	0.07132	0.07154	-0.00558				291.33	0.11184	0.11718	0.11186	0.11186	0.11186	0.11186
	292.33	0.11424	0.11805	0.11796	0.11796	0.11796	0.11796	0.11798	0.11797	0.118	-0.00381			292.35	0.12086	0.11962	0.11766	0.11766	0.11766	0.11766	0.11766	0.11955	0.11774	0.00124				290.53	0.07215	0.07657	0.07132	0.07132	0.07136	0.07132	0.07132	0.07629	0.07133	0.07157	-0.00442				291.28	0.0952	0.11771	0.11186	0.11186	0.11186	0.11186
	292.28	0.11527	0.11807	0.11796	0.11796	0.11796	0.11796	0.11799	0.11799	0.11801	-0.0028			292.3	0.12351	0.11975	0.11766	0.11766	0.11766	0.11766	0.11766	0.11967	0.11774	0.00376				290.48	0.08396	0.07736	0.07132	0.07132	0.07136	0.07132	0.07132	0.07706	0.07133	0.07159	0.0066				291.23	0.09999	0.11829	0.11188	0.11188	0.11188	0.11188
	292.23	0.12328	0.11809	0.11797	0.11797	0.11797	0.11797	0.118	0.118	0.11802	0.00519			292.25	0.12709	0.11988	0.11765	0.11765	0.11765	0.11765	0.11765	0.1198	0.11774	0.00721				290.43	0.07507	0.07824	0.07131	0.07131	0.07135	0.07131	0.07131	0.07791	0.07131	0.07162	-0.00317				291.18	0.10888	0.11891	0.1119	0.1119	0.1119	0.1119
	292.18	0.12466	0.11809	0.11796	0.11796	0.11796	0.11796	0.11799	0.11799	0.11802	0.00657			292.2	0.11764	0.12002	0.11763	0.11763	0.11763	0.11763	0.11763	0.11992	0.11773	-0.00238				290.38	0.07158	0.07923	0.07131	0.07131	0.07134	0.07131	0.07131	0.07886	0.07131	0.07165	-0.00765				291.13	0.12067	0.11956	0.1119	0.1119	0.1119	0.1119
	292.13	0.11395	0.1181	0.11795	0.11795	0.11795	0.11795	0.11798	0.11799	0.11802	-0.00415			292.15	0.10984	0.12018	0.11763	0.11763	0.11763	0.11763	0.11763	0.12008	0.11773	-0.01034				290.33	0.06029	0.08033	0.07131	0.07131	0.07135	0.07131	0.07131	0.07991	0.07131	0.07169	-0.02004				291.08	0.10157	0.12024	0.11189	0.11189	0.11189	0.11189
	292.08	0.10678	0.11813	0.11795	0.11795	0.11795	0.11795	0.11799	0.11801	0.11803	-0.01135			292.1	0.12407	0.12036	0.11764	0.11764	0.11764	0.11764	0.11764	0.12025	0.11776	0.00371				290.28	0.06285	0.08154	0.07132	0.07132	0.07136	0.07132	0.07132	0.08108	0.07132	0.07174	-0.01869				291.03	0.10061	0.12099	0.11191	0.11191	0.11191	0.11191
	292.03	0.11646	0.11817	0.11797	0.11797	0.11797	0.11797	0.11801	0.11804	0.11805	-0.00171			292.05	0.11853	0.12053	0.11763	0.11763	0.11763	0.11763	0.11763	0.12041	0.11775	-0.002				290.23	0.06242	0.08287	0.07133	0.07133	0.07137	0.07133	0.07133	0.08236	0.07133	0.0718	-0.02045				290.98	0.10389	0.12179	0.11192	0.11192	0.11192	0.11192
	291.98	0.10965	0.1182	0.11797	0.11797	0.11797	0.11797	0.11802	0.11806	0.11806	-0.00855			292	0.11866	0.12073	0.11763	0.11763	0.11763	0.11763	0.11763	0.1206	0.11776	-0.00207				290.18	0.09131	0.08432	0.07133	0.07133	0.07138	0.07133	0.07133	0.08375	0.07134	0.07186	0.00699				290.93	0.10458	0.12263	0.11193	0.11193	0.11193	0.11193
	291.93	0.11683	0.11824	0.11799	0.11799	0.11799	0.11799	0.11804	0.11809	0.11808	-0.00141			291.95	0.11459	0.12093	0.11763	0.11763	0.11763	0.11763	0.11763	0.12079	0.11777	-0.00634				290.13	0.08692	0.08587	0.07132	0.07132	0.07136	0.07132	0.07132	0.08524	0.07132	0.0719	0.00105				290.88	0.10923	0.12352	0.11194	0.11194	0.11194	0.11194
	291.88	0.10838	0.11828	0.11799	0.11799	0.11799	0.11799	0.11804	0.11812	0.1181	-0.0099			291.9	0.11767	0.12115	0.11764	0.11764	0.11764	0.11764	0.11764	0.121	0.11779	-0.00348				290.08	0.07001	0.08754	0.0713	0.0713	0.07135	0.0713	0.0713	0.08684	0.07131	0.07195	-0.01753				290.83	0.1064	0.12446	0.11195	0.11195	0.11195	0.11195
	291.83	0.1101	0.11834	0.118	0.118	0.118	0.118	0.11806	0.11816	0.11812	-0.00824			291.85	0.1276	0.12138	0.11764	0.11764	0.11764	0.11764	0.11764	0.12122	0.1178	0.00622				290.03	0.08633	0.08935	0.0713	0.0713	0.07135	0.0713	0.0713	0.08857	0.07131	0.07202	-0.00302				290.78	0.11485	0.12545	0.11195	0.11195	0.11195	0.11195
	291.78	0.13208	0.1184	0.11801	0.11801	0.11802	0.11801	0.11808	0.11821	0.11814	0.01368			291.8	0.12566	0.12161	0.11762	0.11762	0.11762	0.11762	0.11762	0.12143	0.1178	0.00405				289.98	0.07527	0.09126	0.07129	0.07129	0.07134	0.07129	0.07129	0.0904	0.0713	0.07209	-0.01599				290.73	0.1119	0.12647	0.11195	0.11195	0.11195	0.11195
	291.73	0.11682	0.11843	0.11799	0.11799	0.11799	0.11799	0.11806	0.11822	0.11813	-0.00161			291.75	0.11831	0.12185	0.11761	0.11761	0.11761	0.11761	0.11761	0.12166	0.1178	-0.00354				289.93	0.09661	0.0933	0.07129	0.07129	0.07134	0.07129	0.07129	0.09235	0.0713	0.07217	0.00331				290.68	0.11934	0.12756	0.11195	0.11195	0.11195	0.11195
	291.68	0.11727	0.1185	0.11799	0.11799	0.118	0.11799	0.11807	0.11827	0.11815	-0.00123			291.7	0.12803	0.12213	0.1176	0.1176	0.1176	0.1176	0.1176	0.12192	0.11781	0.0059				289.88	0.05579	0.09543	0.07126	0.07126	0.07132	0.07126	0.07126	0.09438	0.07128	0.07225	-0.03964				290.63	0.1212	0.12868	0.11194	0.11194	0.11194	0.11194
	291.63	0.12173	0.11858	0.118	0.118	0.118	0.118	0.11808	0.11833	0.11816	0.00315			291.65	0.12879	0.1224	0.11759	0.11759	0.11759	0.11759	0.11759	0.12218	0.11781	0.00639				289.83	0.07453	0.0977	0.07128	0.07128	0.07133	0.07128	0.07128	0.09654	0.0713	0.07237	-0.02317				290.58	0.10939	0.12985	0.11193	0.11193	0.11193	0.11193
	291.58	0.12322	0.11866	0.11799	0.11799	0.11799	0.11799	0.11808	0.11839	0.11817	0.00456			291.6	0.11698	0.12269	0.11757	0.11757	0.11757	0.11757	0.11757	0.12245	0.11781	-0.00571				289.78	0.09475	0.10005	0.07128	0.07128	0.07133	0.07128	0.07128	0.09877	0.0713	0.07248	-0.0053				290.53	0.1063	0.13108	0.11193	0.11193	0.11193	0.11193
	291.53	0.10651	0.11875	0.11798	0.11798	0.11798	0.11798	0.11807	0.11846	0.11818	-0.01224			291.55	0.13276	0.12302	0.11757	0.11757	0.11757	0.11757	0.11757	0.12276	0.11783	0.00974				289.73	0.06798	0.10246	0.07125	0.07125	0.07131	0.07125	0.07125	0.10105	0.07128	0.07259	-0.03448				290.48	0.10893	0.13237	0.11194	0.11194	0.11194	0.11194
	291.48	0.09857	0.11888	0.118	0.118	0.118	0.118	0.1181	0.11857	0.11821	-0.02031			291.5	0.12264	0.12334	0.11754	0.11754	0.11754	0.11754	0.11754	0.12306	0.11782	-0.000701994				289.68	0.09568	0.10497	0.07126	0.07126	0.07132	0.07126	0.07126	0.10341	0.07129	0.07273	-0.00929				290.43	0.11125	0.1337	0.11194	0.11194	0.11194	0.11194
	291.43	0.10318	0.11904	0.11803	0.11803	0.11803	0.11803	0.11814	0.1187	0.11826	-0.01586			291.45	0.11139	0.1237	0.11754	0.11754	0.11754	0.11754	0.11754	0.1234	0.11784	-0.01231				289.63	0.11526	0.10751	0.07124	0.07124	0.0713	0.07124	0.07124	0.10579	0.07127	0.07286	0.00775				290.38	0.13357	0.13508	0.11194	0.11194	0.11194	0.11194
	291.38	0.11632	0.11922	0.11805	0.11805	0.11805	0.11805	0.11817	0.11885	0.1183	-0.0029			291.4	0.12438	0.1241	0.11755	0.11755	0.11755	0.11755	0.11755	0.12378	0.11787	0.00027813				289.58	0.08875	0.11007	0.0712	0.0712	0.07126	0.0712	0.0712	0.10817	0.07124	0.07299	-0.02132				290.33	0.13615	0.13646	0.11191	0.11191	0.11191	0.11191
	291.33	0.10466	0.11939	0.11806	0.11806	0.11806	0.11806	0.11818	0.11899	0.11833	-0.01473			291.35	0.12859	0.1245	0.11753	0.11753	0.11753	0.11753	0.11753	0.12416	0.11788	0.00409				289.53	0.112	0.11268	0.07118	0.07118	0.07125	0.07118	0.07118	0.11058	0.07123	0.07316	-0.000676498				290.28	0.12451	0.13788	0.11188	0.11188	0.11188	0.11188
	291.28	0.09936	0.11961	0.11808	0.11808	0.11808	0.11808	0.11821	0.11918	0.11837	-0.02025			291.3	0.12702	0.12492	0.11752	0.11752	0.11752	0.11752	0.11752	0.12455	0.11789	0.0021				289.48	0.11004	0.11526	0.07115	0.07115	0.07122	0.07115	0.07115	0.11295	0.0712	0.07333	-0.00522				290.23	0.12137	0.13936	0.11186	0.11186	0.11186	0.11186
	291.23	0.10005	0.11986	0.11811	0.11811	0.11811	0.11811	0.11825	0.11939	0.11842	-0.01981			291.25	0.11561	0.12537	0.1175	0.1175	0.1175	0.1175	0.1175	0.12497	0.1179	-0.00976				289.43	0.13819	0.11783	0.07111	0.07111	0.07119	0.07111	0.07111	0.11529	0.07118	0.07351	0.02036				290.18	0.14663	0.14087	0.11185	0.11185	0.11185	0.11185
	291.18	0.10797	0.12014	0.11813	0.11813	0.11814	0.11813	0.11829	0.11964	0.11848	-0.01217			291.2	0.12421	0.12586	0.1175	0.1175	0.1175	0.1175	0.1175	0.12543	0.11794	-0.00165				289.38	0.13198	0.12034	0.07105	0.07105	0.07113	0.07105	0.07105	0.11754	0.07113	0.0737	0.01164				290.13	0.1343	0.14238	0.1118	0.1118	0.1118	0.1118
	291.13	0.12093	0.12044	0.11815	0.11815	0.11815	0.11815	0.11832	0.1199	0.11852	0.000492208			291.15	0.12666	0.12637	0.11749	0.11749	0.11749	0.11749	0.11749	0.12591	0.11796	0.000287399				289.33	0.12215	0.12279	0.071	0.071	0.07108	0.071	0.071	0.11971	0.07109	0.07391	-0.000638083				290.08	0.11844	0.14394	0.11177	0.11177	0.11177	0.11177
	291.08	0.12523	0.12075	0.11815	0.11815	0.11815	0.11815	0.11832	0.12017	0.11855	0.00448			291.1	0.12206	0.12691	0.11748	0.11748	0.11748	0.11748	0.11748	0.12641	0.11798	-0.00485				289.28	0.1135	0.12516	0.07095	0.07095	0.07104	0.07095	0.07095	0.12178	0.07106	0.07415	-0.01166				290.03	0.13614	0.14554	0.11176	0.11176	0.11176	0.11176
	291.03	0.10746	0.1211	0.11814	0.11814	0.11814	0.11814	0.11833	0.12047	0.11857	-0.01364			291.05	0.11718	0.12748	0.11747	0.11747	0.11747	0.11747	0.11747	0.12694	0.11801	-0.0103				289.23	0.13105	0.12745	0.07092	0.07092	0.071	0.07092	0.07092	0.12372	0.07104	0.07443	0.0036				289.98	0.13548	0.14714	0.11172	0.11172	0.11172	0.11172
	290.98	0.12158	0.12153	0.11815	0.11815	0.11815	0.11815	0.11836	0.12085	0.11862	5.45233e-05			291	0.1241	0.1281	0.11747	0.11747	0.11747	0.11747	0.11747	0.12752	0.11805	-0.004				289.18	0.15847	0.12959	0.07086	0.07086	0.07095	0.07086	0.07086	0.1255	0.07101	0.07472	0.02888				289.93	0.15654	0.14875	0.11169	0.11169	0.11169	0.11169
	290.93	0.12698	0.12197	0.11815	0.11815	0.11815	0.11815	0.11837	0.12124	0.11866	0.00501			290.95	0.13086	0.12874	0.11746	0.11746	0.11746	0.11746	0.11746	0.12812	0.11808	0.00212				289.13	0.14284	0.13158	0.07078	0.07078	0.07088	0.07078	0.07078	0.12708	0.07096	0.07501	0.01126				289.88	0.14989	0.15035	0.11163	0.11163	0.11163	0.11163
	290.88	0.1017	0.12246	0.11813	0.11813	0.11814	0.11813	0.11837	0.12167	0.11868	-0.02076			290.9	0.1293	0.1294	0.11744	0.11744	0.11744	0.11744	0.11744	0.12874	0.1181	-0.000102654				289.08	0.1451	0.13342	0.07072	0.07072	0.07082	0.07072	0.07072	0.12848	0.07092	0.07536	0.01168				289.83	0.13945	0.15196	0.11157	0.11157	0.11157	0.11157
	290.83	0.11867	0.12305	0.11816	0.11816	0.11816	0.11816	0.11841	0.1222	0.11875	-0.00438			290.85	0.12221	0.13011	0.11742	0.11742	0.11742	0.11742	0.11742	0.1294	0.11813	-0.0079				289.03	0.1452	0.13508	0.07066	0.07066	0.07076	0.07066	0.07066	0.12967	0.07089	0.07574	0.01012				289.78	0.14117	0.15359	0.11153	0.11153	0.11153	0.11153
	290.78	0.10777	0.12367	0.11816	0.11816	0.11816	0.11816	0.11843	0.12275	0.1188	-0.0159			290.8	0.11557	0.13087	0.11741	0.11741	0.11741	0.11741	0.11741	0.1301	0.11817	-0.0153				288.98	0.13623	0.13657	0.07059	0.07059	0.07069	0.07059	0.07059	0.13063	0.07086	0.07615	-0.000340968				289.73	0.15579	0.15521	0.11149	0.11149	0.11149	0.11149
	290.73	0.10467	0.12436	0.11817	0.11817	0.11818	0.11817	0.11846	0.12338	0.11887	-0.01969			290.75	0.12559	0.13169	0.11741	0.11741	0.11741	0.11741	0.11741	0.13086	0.11823	-0.0061				288.93	0.13288	0.13788	0.07053	0.07053	0.07064	0.07053	0.07053	0.13136	0.07085	0.07662	-0.005				289.68	0.16509	0.1568	0.11143	0.11143	0.11143	0.11143
	290.68	0.10529	0.12514	0.1182	0.1182	0.1182	0.1182	0.11851	0.12407	0.11894	-0.01985			290.7	0.12225	0.13253	0.1174	0.1174	0.1174	0.1174	0.1174	0.13165	0.11828	-0.01028				288.88	0.1337	0.13899	0.07048	0.07048	0.07059	0.07048	0.07048	0.13185	0.07084	0.07714	-0.00529				289.63	0.16668	0.15836	0.11135	0.11135	0.11135	0.11135
	290.63	0.12644	0.12598	0.11822	0.11822	0.11822	0.11822	0.11855	0.12483	0.11902	0.000461012			290.65	0.13014	0.13343	0.11739	0.11739	0.11739	0.11739	0.11739	0.13248	0.11833	-0.00329				288.83	0.16382	0.1399	0.07042	0.07042	0.07054	0.07042	0.07042	0.13208	0.07084	0.0777	0.02392				289.58	0.16652	0.15991	0.11128	0.11128	0.11128	0.11128
	290.58	0.12246	0.12686	0.1182	0.1182	0.11821	0.1182	0.11856	0.12563	0.11907	-0.0044			290.6	0.13101	0.13436	0.11737	0.11737	0.11737	0.11737	0.11737	0.13335	0.11838	-0.00335				288.78	0.14509	0.14059	0.07034	0.07034	0.07046	0.07034	0.07034	0.13202	0.07083	0.07829	0.0045				289.53	0.15651	0.16143	0.1112	0.1112	0.1112	0.1112
	290.53	0.12815	0.12783	0.1182	0.1182	0.1182	0.1182	0.11858	0.12651	0.11913	0.000315875			290.55	0.1206	0.13534	0.11735	0.11735	0.11735	0.11735	0.11735	0.13426	0.11843	-0.01474				288.73	0.14127	0.1411	0.07027	0.07027	0.0704	0.07027	0.07027	0.13172	0.07084	0.07896	0.000168443				289.48	0.16888	0.16293	0.11113	0.11113	0.11113	0.11113
	290.48	0.11585	0.12888	0.11818	0.11818	0.11819	0.11818	0.11859	0.12745	0.11919	-0.01303			290.5	0.13371	0.13639	0.11734	0.11734	0.11734	0.11734	0.11734	0.13523	0.1185	-0.00268				288.68	0.17915	0.14144	0.07021	0.07021	0.07034	0.07021	0.07021	0.13117	0.07086	0.07969	0.03771				289.43	0.18865	0.16439	0.11105	0.11105	0.11105	0.11105
	290.43	0.14038	0.13002	0.11818	0.11818	0.11819	0.11818	0.11862	0.12849	0.11927	0.01036			290.45	0.13534	0.13748	0.11731	0.11731	0.11731	0.11731	0.11732	0.13624	0.11855	-0.00214				288.63	0.16287	0.14157	0.07011	0.07011	0.07025	0.07011	0.07011	0.13033	0.07087	0.08045	0.0213				289.38	0.18225	0.16578	0.11094	0.11094	0.11094	0.11094
	290.38	0.12975	0.13122	0.11815	0.11815	0.11816	0.11815	0.11862	0.12957	0.11932	-0.00147			290.4	0.13931	0.13863	0.11728	0.11728	0.11728	0.11728	0.11729	0.1373	0.11861	0.000684381				288.58	0.14119	0.14156	0.07003	0.07003	0.07017	0.07003	0.07003	0.12927	0.0709	0.08131	-0.000370577				289.33	0.17439	0.16714	0.11084	0.11084	0.11084	0.11084
	290.33	0.13301	0.13252	0.11813	0.11813	0.11814	0.11813	0.11863	0.13075	0.11939	0.000490859			290.35	0.15001	0.13982	0.11725	0.11725	0.11725	0.11725	0.11725	0.1384	0.11866	0.01019				288.53	0.15065	0.14144	0.06997	0.06997	0.07012	0.06997	0.06997	0.128	0.07097	0.08226	0.00921				289.28	0.17986	0.16847	0.11075	0.11075	0.11075	0.11075
	290.28	0.13053	0.1339	0.11811	0.11811	0.11812	0.11811	0.11864	0.132	0.11947	-0.00337			290.3	0.13907	0.14106	0.11719	0.11719	0.11719	0.11719	0.1172	0.13954	0.11871	-0.00199				288.48	0.14261	0.1412	0.0699	0.0699	0.07005	0.0699	0.0699	0.1265	0.07105	0.08328	0.00141				289.23	0.17739	0.16975	0.11066	0.11066	0.11066	0.11066
	290.23	0.13855	0.13538	0.11809	0.11809	0.1181	0.11809	0.11866	0.13333	0.11955	0.00317			290.25	0.1477	0.14238	0.11716	0.11716	0.11716	0.11716	0.11717	0.14075	0.11877	0.00532				288.43	0.14543	0.14088	0.06983	0.06983	0.06999	0.06983	0.06983	0.12482	0.07115	0.08441	0.00455				289.18	0.18362	0.17097	0.11056	0.11056	0.11056	0.11056
	290.18	0.12537	0.13693	0.11806	0.11806	0.11807	0.11806	0.11867	0.13474	0.11963	-0.01156			290.2	0.15206	0.14375	0.11711	0.11711	0.11711	0.11711	0.11712	0.14201	0.11883	0.00831				288.38	0.13683	0.1405	0.06977	0.06977	0.06993	0.06977	0.06977	0.12295	0.07127	0.08563	-0.00367				289.13	0.17638	0.17214	0.11046	0.11046	0.11046	0.11046
	290.13	0.13706	0.13859	0.11804	0.11804	0.11806	0.11804	0.1187	0.13624	0.11973	-0.00153			290.15	0.14247	0.14518	0.11705	0.11705	0.11705	0.11705	0.11706	0.14332	0.11889	-0.00271				288.33	0.16471	0.1401	0.06971	0.06971	0.06988	0.06971	0.06971	0.12094	0.07143	0.08697	0.02461				289.08	0.18546	0.17327	0.11037	0.11037	0.11037	0.11037
	290.08	0.1373	0.14032	0.11801	0.11801	0.11803	0.11801	0.11871	0.13779	0.11983	-0.00302			290.1	0.14617	0.14669	0.117	0.117	0.117	0.117	0.11702	0.1447	0.11898	-0.000516936				288.28	0.15398	0.13969	0.06962	0.06962	0.0698	0.06962	0.06962	0.11876	0.0716	0.08839	0.01429				289.03	0.19634	0.17433	0.11026	0.11026	0.11026	0.11026
	290.03	0.1422	0.14213	0.11798	0.11798	0.118	0.11798	0.11873	0.13942	0.11993	7.43568e-05			290.05	0.14869	0.14825	0.11696	0.11696	0.11696	0.11696	0.11698	0.14613	0.11906	0.000435308				288.23	0.13725	0.13933	0.06955	0.06955	0.06974	0.06955	0.06955	0.11649	0.0718	0.08995	-0.00208				288.98	0.18913	0.17532	0.11014	0.11014	0.11014	0.11014
	289.98	0.1333	0.144	0.11795	0.11795	0.11797	0.11795	0.11874	0.1411	0.12004	-0.0107			290	0.14103	0.14988	0.1169	0.1169	0.1169	0.1169	0.11693	0.14761	0.11915	-0.00885				288.18	0.12911	0.13907	0.06949	0.06949	0.06968	0.06949	0.06949	0.11413	0.07206	0.09166	-0.00996				288.93	0.18644	0.17627	0.11003	0.11003	0.11003	0.11003
	289.93	0.14365	0.14596	0.11792	0.11792	0.11794	0.11792	0.11877	0.14285	0.12017	-0.00231			289.95	0.15111	0.15158	0.11686	0.11686	0.11686	0.11686	0.11689	0.14915	0.11926	-0.000472948				288.13	0.1645	0.13893	0.06943	0.06943	0.06964	0.06943	0.06943	0.11172	0.07236	0.09351	0.02557				288.88	0.20107	0.17717	0.10992	0.10992	0.10992	0.10992
	289.88	0.14709	0.14797	0.11788	0.11788	0.11791	0.11788	0.11878	0.14464	0.12029	-0.000880078			289.9	0.14981	0.15333	0.11681	0.11681	0.11681	0.11681	0.11684	0.15073	0.11937	-0.00352				288.08	0.14618	0.13892	0.06935	0.06935	0.06956	0.06935	0.06935	0.10923	0.07268	0.09549	0.00726				288.83	0.1872	0.17801	0.10979	0.10979	0.10979	0.10979
	289.83	0.13994	0.15003	0.11784	0.11784	0.11786	0.11784	0.1188	0.14646	0.12042	-0.01009			289.85	0.15101	0.15513	0.11675	0.11675	0.11675	0.11675	0.1168	0.15236	0.11948	-0.00412				288.03	0.10357	0.13911	0.06928	0.06928	0.0695	0.06928	0.06928	0.10674	0.07306	0.09765	-0.03554				288.78	0.1744	0.17882	0.10968	0.10968	0.10968	0.10968
	289.78	0.13668	0.15215	0.1178	0.1178	0.11783	0.1178	0.11882	0.14833	0.12057	-0.01547			289.8	0.16451	0.15699	0.11669	0.11669	0.11669	0.11669	0.11675	0.15402	0.1196	0.00752				287.98	0.14859	0.13958	0.06925	0.06925	0.06948	0.06925	0.06925	0.10429	0.07354	0.10003	0.00901				288.73	0.18783	0.17961	0.10959	0.10959	0.10959	0.10959
	289.73	0.16468	0.15431	0.11777	0.11777	0.1178	0.11777	0.11886	0.15022	0.12074	0.01037			289.75	0.14537	0.15886	0.11661	0.11661	0.11661	0.11661	0.11668	0.15569	0.11972	-0.01349				287.93	0.14408	0.14028	0.06918	0.06918	0.06942	0.06918	0.06918	0.10181	0.07404	0.10256	0.0038				288.68	0.2133	0.18034	0.10948	0.10948	0.10948	0.10948
	289.68	0.16401	0.15646	0.1177	0.1177	0.11773	0.1177	0.11886	0.15209	0.12088	0.00755			289.7	0.16176	0.16081	0.11657	0.11657	0.11657	0.11657	0.11665	0.15742	0.11987	0.000951499				287.88	0.1402	0.1413	0.06912	0.06912	0.06936	0.06912	0.06912	0.09938	0.07461	0.10529	-0.0011				288.63	0.20109	0.18102	0.10933	0.10933	0.10933	0.10933
	289.63	0.15804	0.15863	0.11763	0.11763	0.11766	0.11763	0.11886	0.15395	0.12103	-0.00058791			289.65	0.15523	0.16276	0.11649	0.11649	0.11649	0.11649	0.11659	0.15914	0.12001	-0.00753				287.83	0.14342	0.14266	0.06905	0.06905	0.06931	0.06905	0.06905	0.097	0.07527	0.10824	0.000756249				288.58	0.19818	0.18169	0.1092	0.1092	0.1092	0.1092
	289.58	0.15406	0.16081	0.11756	0.11756	0.1176	0.11756	0.11888	0.15581	0.12121	-0.00675			289.6	0.15597	0.16474	0.11643	0.11643	0.11643	0.11643	0.11654	0.16087	0.12018	-0.00877				287.78	0.16546	0.14441	0.06899	0.06899	0.06926	0.06899	0.06899	0.09469	0.076	0.11143	0.02105				288.53	0.19595	0.18235	0.10908	0.10908	0.10908	0.10908
	289.53	0.15722	0.16299	0.11751	0.11751	0.11755	0.11751	0.1189	0.15764	0.12141	-0.00577			289.55	0.15116	0.16672	0.11636	0.11636	0.11636	0.11636	0.1165	0.1626	0.12035	-0.01556				287.73	0.14985	0.14657	0.0689	0.0689	0.06918	0.0689	0.0689	0.09244	0.07682	0.11483	0.00328				288.48	0.19575	0.18301	0.10896	0.10896	0.10896	0.10896
	289.48	0.16608	0.16515	0.11744	0.11744	0.11749	0.11744	0.11893	0.15943	0.12162	0.000930279			289.5	0.15477	0.16871	0.1163	0.1163	0.1163	0.1163	0.11646	0.1643	0.12055	-0.01394				287.68	0.1526	0.14919	0.06883	0.06883	0.06912	0.06883	0.06883	0.0903	0.07775	0.11852	0.00341				288.43	0.19099	0.18369	0.10883	0.10883	0.10883	0.10883
	289.43	0.16107	0.16726	0.11737	0.11737	0.11742	0.11737	0.11895	0.16115	0.12184	-0.00619			289.45	0.16865	0.17067	0.11624	0.11624	0.11624	0.11624	0.11643	0.16596	0.12076	-0.00202				287.63	0.13083	0.1523	0.06876	0.06876	0.06906	0.06876	0.06876	0.08825	0.07879	0.12247	-0.02147				288.38	0.19004	0.1844	0.10872	0.10872	0.10872	0.10872
	289.38	0.16978	0.16934	0.1173	0.1173	0.11736	0.1173	0.11898	0.16281	0.12208	0.000440463			289.4	0.18574	0.17257	0.11615	0.11615	0.11615	0.11615	0.11638	0.16753	0.12096	0.01317				287.58	0.17539	0.15595	0.0687	0.0687	0.06902	0.0687	0.0687	0.08633	0.07998	0.12673	0.01944				288.33	0.17158	0.18515	0.1086	0.1086	0.1086	0.1086
	289.33	0.16422	0.17135	0.11722	0.11722	0.11728	0.11722	0.11901	0.16438	0.12233	-0.00713			289.35	0.16315	0.17439	0.11604	0.11604	0.11604	0.11604	0.1163	0.169	0.12115	-0.01124				287.53	0.14787	0.16011	0.06861	0.06861	0.06894	0.06861	0.06861	0.08448	0.08127	0.13125	-0.01224				288.28	0.15702	0.18598	0.10851	0.10851	0.10851	0.10851
	289.28	0.18106	0.17329	0.11714	0.11714	0.11721	0.11714	0.11905	0.16586	0.12261	0.00777			289.3	0.17242	0.17617	0.11596	0.11596	0.11596	0.11596	0.11627	0.17042	0.1214	-0.00375				287.48	0.15847	0.16488	0.06854	0.06854	0.06888	0.06854	0.06854	0.08277	0.08274	0.1361	-0.00641				288.23	0.18859	0.1869	0.10845	0.10845	0.10845	0.10845
	289.23	0.17797	0.17513	0.11704	0.11704	0.11712	0.11704	0.11906	0.16719	0.12288	0.00284			289.25	0.18233	0.17785	0.11586	0.11586	0.11586	0.11586	0.11623	0.1717	0.12165	0.00448				287.43	0.17615	0.17023	0.06846	0.06846	0.06881	0.06846	0.06846	0.08117	0.08436	0.14126	0.00592				288.18	0.20579	0.18787	0.10833	0.10833	0.10833	0.10833
	289.18	0.17573	0.17689	0.11695	0.11695	0.11703	0.11695	0.1191	0.16842	0.12318	-0.00116			289.2	0.18824	0.1794	0.11575	0.11575	0.11575	0.11575	0.11618	0.17283	0.1219	0.00884				287.38	0.19271	0.17619	0.06836	0.06836	0.06873	0.06836	0.06836	0.07967	0.08616	0.14672	0.01652				288.13	0.19618	0.18893	0.1082	0.1082	0.1082	0.1082
	289.13	0.16802	0.17854	0.11685	0.11685	0.11695	0.11685	0.11914	0.16951	0.12351	-0.01052			289.15	0.19221	0.18082	0.11563	0.11563	0.11563	0.11563	0.11613	0.17379	0.12217	0.01139				287.33	0.16874	0.18277	0.06825	0.06825	0.06864	0.06825	0.06825	0.07826	0.08815	0.15248	-0.01403				288.08	0.17895	0.19015	0.10807	0.10807	0.10807	0.10807
	289.08	0.18141	0.1801	0.11677	0.11677	0.11687	0.11677	0.1192	0.17047	0.12388	0.00131			289.1	0.19409	0.1821	0.1155	0.1155	0.1155	0.1155	0.11609	0.17458	0.12245	0.01199				287.28	0.17591	0.19001	0.06816	0.06816	0.06857	0.06816	0.06816	0.07699	0.09038	0.15857	-0.0141				288.03	0.17071	0.19155	0.10797	0.10797	0.10797	0.10797
	289.03	0.20434	0.18152	0.11667	0.11667	0.11678	0.11667	0.11925	0.17125	0.12426	0.02282			289.05	0.19145	0.18323	0.11537	0.11537	0.11537	0.11537	0.11605	0.17517	0.12275	0.00822				287.23	0.21782	0.19788	0.06807	0.06807	0.06849	0.06807	0.06807	0.07582	0.09285	0.16493	0.01994				287.98	0.19054	0.19316	0.10788	0.10788	0.10788	0.10788
	288.98	0.19412	0.18278	0.11654	0.11654	0.11665	0.11654	0.11927	0.17183	0.12463	0.01134			289	0.19579	0.1842	0.11525	0.11525	0.11525	0.11525	0.11604	0.17558	0.12308	0.01159				287.18	0.23302	0.20634	0.06794	0.06794	0.06837	0.06794	0.06794	0.07471	0.09554	0.17152	0.02668				287.93	0.19544	0.19497	0.10777	0.10777	0.10777	0.10777
	288.93	0.19083	0.18392	0.11641	0.11641	0.11654	0.11641	0.11931	0.17226	0.12505	0.00691			288.95	0.1802	0.18499	0.11511	0.11511	0.11511	0.11511	0.11603	0.17576	0.12343	-0.00479				287.13	0.20443	0.21539	0.06779	0.06779	0.06825	0.06779	0.06779	0.07369	0.09852	0.17831	-0.01096				287.88	0.19378	0.19703	0.10764	0.10764	0.10764	0.10764
	288.88	0.20314	0.18495	0.1163	0.1163	0.11644	0.1163	0.11937	0.17252	0.12551	0.01819			288.9	0.16937	0.18565	0.115	0.115	0.115	0.115	0.11607	0.17576	0.12383	-0.01628				287.08	0.20673	0.22504	0.06767	0.06767	0.06814	0.06767	0.06767	0.07278	0.10183	0.18529	-0.01831				287.83	0.19436	0.1994	0.10752	0.10752	0.10752	0.10752
	288.83	0.18566	0.18582	0.11616	0.11616	0.11631	0.11616	0.11943	0.17258	0.12598	-0.000156134			288.85	0.17383	0.18615	0.11491	0.11491	0.11491	0.11491	0.11614	0.17556	0.12428	-0.01232				287.03	0.23829	0.23521	0.06755	0.06755	0.06804	0.06755	0.06755	0.07196	0.10549	0.19236	0.00308				287.78	0.20743	0.2021	0.1074	0.1074	0.1074	0.1074
	288.78	0.16858	0.18658	0.11605	0.11605	0.11622	0.11605	0.11952	0.17249	0.12652	-0.018			288.8	0.19118	0.18649	0.11482	0.11482	0.11482	0.11482	0.11623	0.17514	0.12475	0.00469				286.98	0.2242	0.2458	0.0674	0.0674	0.06791	0.0674	0.0674	0.07119	0.10949	0.19939	-0.0216				287.73	0.20061	0.20518	0.10726	0.10726	0.10726	0.10726
	288.73	0.17091	0.18725	0.11597	0.11597	0.11615	0.11597	0.11964	0.17225	0.12712	-0.01634			288.75	0.19562	0.18665	0.11469	0.11469	0.11469	0.11469	0.11631	0.17449	0.12523	0.00897				286.93	0.272	0.25679	0.06726	0.06726	0.0678	0.06726	0.06726	0.07051	0.11391	0.20634	0.01521				287.68	0.20018	0.20869	0.10713	0.10713	0.10713	0.10713
	288.68	0.19012	0.18779	0.11588	0.11588	0.11608	0.11588	0.11978	0.17182	0.12776	0.00233			288.7	0.19438	0.18667	0.11455	0.11455	0.11455	0.11455	0.11641	0.17363	0.12574	0.00771				286.88	0.29142	0.26801	0.06708	0.06708	0.06764	0.06708	0.06708	0.06985	0.11873	0.21302	0.02341				287.63	0.21033	0.21269	0.107	0.107	0.107	0.107
	288.63	0.19034	0.18818	0.11577	0.11577	0.11597	0.11577	0.1199	0.17119	0.12842	0.00216			288.65	0.18806	0.18656	0.11442	0.11442	0.11442	0.11442	0.11655	0.17258	0.12628	0.0015				286.83	0.28916	0.2794	0.06688	0.06688	0.06746	0.06688	0.06688	0.06923	0.12402	0.21932	0.00976				287.58	0.21202	0.21722	0.10685	0.10685	0.10685	0.10685
	288.58	0.1845	0.18846	0.11565	0.11565	0.11588	0.11565	0.12003	0.17038	0.12912	-0.00396			288.6	0.18462	0.18637	0.1143	0.1143	0.1143	0.1143	0.11673	0.17137	0.12687	-0.00175				286.78	0.27861	0.29084	0.06668	0.06668	0.06729	0.06668	0.06668	0.06867	0.12981	0.22511	-0.01223				287.53	0.24008	0.22233	0.1067	0.1067	0.1067	0.1067
	288.53	0.18951	0.18865	0.11554	0.11554	0.11579	0.11554	0.12018	0.16942	0.12988	0.000863746			288.55	0.1976	0.18611	0.11418	0.11418	0.11418	0.11418	0.11695	0.17001	0.12751	0.01149				286.73	0.29173	0.30224	0.06649	0.06649	0.06713	0.06649	0.06649	0.06817	0.13618	0.23025	-0.01051				287.48	0.2148	0.22804	0.10651	0.10651	0.10651	0.10651
	288.48	0.19053	0.18874	0.11543	0.11543	0.11569	0.11543	0.12034	0.1683	0.13069	0.00179			288.5	0.18675	0.18578	0.11404	0.11404	0.11404	0.11404	0.11719	0.1685	0.12817	0.000974				286.68	0.30755	0.31348	0.06629	0.06629	0.06696	0.06629	0.06629	0.0677	0.14314	0.23457	-0.00593				287.43	0.23009	0.23448	0.10636	0.10636	0.10636	0.10636
	288.43	0.18035	0.18876	0.11531	0.11531	0.11559	0.11531	0.12052	0.16703	0.13155	-0.00841			288.45	0.17762	0.18543	0.11392	0.11392	0.11392	0.11392	0.11749	0.16689	0.1289	-0.00781				286.63	0.31248	0.32445	0.06608	0.06608	0.06678	0.06608	0.06608	0.06725	0.15072	0.23794	-0.01197				287.38	0.23741	0.24163	0.10619	0.10619	0.10619	0.10619
	288.38	0.18459	0.18874	0.11521	0.11521	0.11551	0.11521	0.12073	0.16563	0.13248	-0.00415			288.4	0.17811	0.1851	0.11381	0.11381	0.11381	0.11381	0.11785	0.1652	0.12968	-0.00699				286.58	0.3221	0.33509	0.06586	0.06586	0.06659	0.06586	0.06586	0.06684	0.15901	0.24024	-0.01299				287.33	0.23883	0.24952	0.106	0.106	0.106	0.106
	288.33	0.18927	0.18866	0.1151	0.1151	0.11543	0.1151	0.12095	0.16411	0.13347	0.000606373			288.35	0.18082	0.1848	0.11371	0.11371	0.11371	0.11371	0.11826	0.16343	0.13052	-0.00398				286.53	0.34198	0.34536	0.06564	0.06564	0.0664	0.06564	0.06564	0.06644	0.16803	0.2414	-0.00338				287.28	0.23842	0.25817	0.10581	0.10581	0.10582	0.10581
	288.28	0.19873	0.18856	0.11498	0.11498	0.11534	0.11498	0.12118	0.16246	0.13452	0.01017			288.3	0.18917	0.18454	0.1136	0.1136	0.1136	0.1136	0.11873	0.16159	0.13141	0.00463				286.48	0.36362	0.35526	0.06539	0.06539	0.06619	0.06539	0.06539	0.06606	0.17783	0.24136	0.00836				287.23	0.24948	0.26755	0.10563	0.10563	0.10563	0.10563
	288.23	0.19433	0.18843	0.11485	0.11485	0.11524	0.11485	0.12141	0.16071	0.13563	0.0059			288.25	0.18035	0.18434	0.11347	0.11347	0.11347	0.11347	0.11924	0.15971	0.13234	-0.00399				286.43	0.37176	0.36483	0.06513	0.06513	0.06596	0.06513	0.06513	0.06568	0.18848	0.2401	0.00693				287.18	0.28097	0.27759	0.10543	0.10543	0.10543	0.10543
	288.18	0.1876	0.18831	0.11473	0.11473	0.11514	0.11473	0.12167	0.15887	0.13681	-0.00071381			288.2	0.18337	0.18426	0.11336	0.11336	0.11336	0.11336	0.11983	0.15781	0.13334	-0.000892848				286.38	0.37535	0.37418	0.06486	0.06486	0.06573	0.06486	0.06486	0.0653	0.20004	0.23768	0.00117				287.13	0.3037	0.28814	0.10518	0.10518	0.10518	0.10518
	288.13	0.18425	0.18824	0.11461	0.11461	0.11506	0.11461	0.12197	0.15697	0.13808	-0.00399			288.15	0.18322	0.1843	0.11324	0.11324	0.11324	0.11324	0.12049	0.15589	0.1344	-0.00108				286.33	0.3891	0.38343	0.06458	0.06458	0.0655	0.06458	0.06458	0.06495	0.21257	0.23417	0.00567				287.08	0.3005	0.29906	0.1049	0.1049	0.1049	0.1049
	288.08	0.19046	0.18823	0.1145	0.1145	0.11499	0.1145	0.12229	0.15501	0.13944	0.00223			288.1	0.18889	0.18448	0.11313	0.11313	0.11313	0.11313	0.12122	0.15398	0.13553	0.00441				286.28	0.40106	0.39273	0.0643	0.0643	0.06525	0.0643	0.0643	0.06459	0.22611	0.22967	0.00833				287.03	0.3023	0.31015	0.10462	0.10462	0.10462	0.10462
	288.03	0.19152	0.18827	0.11438	0.11438	0.11491	0.11438	0.12263	0.15301	0.14088	0.00325			288.05	0.18728	0.18482	0.113	0.113	0.113	0.113	0.12202	0.15208	0.13672	0.00246				286.23	0.41364	0.40228	0.064	0.064	0.065	0.064	0.064	0.06424	0.24074	0.2243	0.01136				286.98	0.32391	0.32116	0.10434	0.10434	0.10435	0.10434
	287.98	0.18686	0.18841	0.11426	0.11426	0.11483	0.11426	0.12299	0.15097	0.1424	-0.00155			288	0.17801	0.18535	0.11288	0.11288	0.11288	0.11288	0.12291	0.1502	0.13799	-0.00734				286.18	0.40691	0.41228	0.06369	0.06369	0.06474	0.06369	0.06369	0.06388	0.25653	0.2182	-0.00537				286.93	0.31837	0.33179	0.10403	0.10403	0.10404	0.10403
	287.93	0.18791	0.18866	0.11415	0.11415	0.11476	0.11415	0.12339	0.14892	0.14404	-0.000752345			287.95	0.18383	0.18609	0.11277	0.11277	0.11277	0.11277	0.1239	0.14837	0.13935	-0.00226				286.13	0.41737	0.42295	0.06339	0.06339	0.06449	0.06339	0.06339	0.06354	0.27353	0.21156	-0.00558				286.88	0.31819	0.34182	0.10373	0.10373	0.10374	0.10373
	287.88	0.19795	0.18905	0.11403	0.11403	0.11469	0.11403	0.12382	0.14687	0.14577	0.0089			287.9	0.19464	0.18703	0.11265	0.11265	0.11265	0.11265	0.12497	0.14657	0.14078	0.00761				286.08	0.45134	0.43449	0.06307	0.06307	0.06423	0.06307	0.06307	0.0632	0.2918	0.20449	0.01685				286.83	0.3372	0.35104	0.10343	0.10343	0.10345	0.10343
	287.83	0.1772	0.18957	0.1139	0.1139	0.11461	0.1139	0.12426	0.14481	0.1476	-0.01237			287.85	0.18719	0.1882	0.11251	0.11251	0.11251	0.11251	0.12613	0.1448	0.14229	-0.00101				286.03	0.45569	0.44706	0.06273	0.06273	0.06394	0.06273	0.06273	0.06283	0.31135	0.19712	0.00863				286.78	0.35523	0.35933	0.1031	0.1031	0.10313	0.1031
	287.78	0.16802	0.1903	0.1138	0.1138	0.11456	0.1138	0.12476	0.14281	0.14958	-0.02228			287.8	0.1991	0.18962	0.11239	0.11239	0.11239	0.11239	0.1274	0.14309	0.1439	0.00948				285.98	0.45977	0.46086	0.06238	0.06238	0.06366	0.06238	0.06239	0.06246	0.33228	0.18961	-0.00109				286.73	0.38371	0.36672	0.10274	0.10274	0.10278	0.10274
	287.73	0.19566	0.19123	0.11372	0.11372	0.11453	0.11372	0.12532	0.14085	0.15169	0.00443			287.75	0.20302	0.19127	0.11224	0.11224	0.11224	0.11224	0.12875	0.14141	0.14559	0.01175				285.93	0.52293	0.47605	0.06203	0.06203	0.06337	0.06203	0.06203	0.06209	0.35462	0.18206	0.04688				286.68	0.38658	0.37334	0.10235	0.10235	0.10241	0.10235
	287.68	0.19921	0.19233	0.11359	0.11359	0.11447	0.11359	0.12586	0.13888	0.15389	0.00688			287.7	0.196	0.19319	0.11209	0.11209	0.11209	0.11209	0.13021	0.13978	0.14738	0.00281				285.88	0.49444	0.49267	0.06162	0.06162	0.06304	0.06162	0.06163	0.06167	0.37832	0.17451	0.00177				286.63	0.39164	0.37948	0.10195	0.10195	0.10203	0.10195
	287.63	0.20279	0.19366	0.11346	0.11346	0.1144	0.11346	0.12645	0.13696	0.15622	0.00913			287.65	0.20063	0.19541	0.11195	0.11195	0.11195	0.11195	0.1318	0.13822	0.1493	0.00522				285.83	0.49815	0.51093	0.06124	0.06124	0.06273	0.06124	0.06125	0.06128	0.40352	0.16713	-0.01278				286.58	0.38033	0.38546	0.10154	0.10154	0.10166	0.10154
	287.58	0.20532	0.19523	0.11332	0.11332	0.11433	0.11332	0.12706	0.13509	0.1587	0.01009			287.6	0.2068	0.19791	0.1118	0.1118	0.11181	0.1118	0.13349	0.13671	0.15132	0.00889				285.78	0.52362	0.53083	0.06086	0.06086	0.06242	0.06086	0.06087	0.06088	0.43013	0.15995	-0.00721				286.53	0.38817	0.39165	0.10115	0.10115	0.10133	0.10115
	287.53	0.21737	0.19706	0.11317	0.11317	0.11426	0.11317	0.12772	0.13328	0.16132	0.02031			287.55	0.20379	0.2007	0.11165	0.11165	0.11165	0.11165	0.13529	0.13524	0.15346	0.00309				285.73	0.57004	0.55236	0.06045	0.06045	0.0621	0.06045	0.06046	0.06047	0.45814	0.15299	0.01768				286.48	0.42986	0.39833	0.10074	0.10074	0.101	0.10074
	287.48	0.20982	0.19916	0.11301	0.11301	0.11418	0.11301	0.12841	0.13151	0.16409	0.01066			287.5	0.22191	0.2038	0.11149	0.11149	0.11149	0.11149	0.13722	0.13384	0.15573	0.01811				285.68	0.59424	0.57552	0.06	0.06	0.06174	0.06	0.06002	0.06001	0.48747	0.14626	0.01872				286.43	0.42771	0.40576	0.10028	0.10028	0.10065	0.10028
	287.43	0.18449	0.20158	0.11286	0.11286	0.11412	0.11286	0.12915	0.12983	0.16704	-0.01709			287.45	0.22153	0.20719	0.11131	0.11131	0.11131	0.11131	0.13923	0.13246	0.15812	0.01434				285.63	0.5954	0.60022	0.05952	0.05952	0.06136	0.05952	0.05956	0.05954	0.51804	0.13982	-0.00482				286.38	0.44648	0.41422	0.09982	0.09982	0.10034	0.09982
	287.38	0.21534	0.20435	0.11274	0.11274	0.1141	0.11274	0.12999	0.12827	0.17022	0.01099			287.4	0.22807	0.21092	0.11113	0.11113	0.11113	0.11113	0.14137	0.13114	0.16066	0.01715				285.58	0.61978	0.6264	0.05905	0.05905	0.06099	0.05905	0.0591	0.05906	0.54977	0.13368	-0.00662				286.33	0.45076	0.42385	0.09933	0.09933	0.10006	0.09933
	287.33	0.21994	0.20741	0.11258	0.11258	0.11403	0.11258	0.13084	0.12674	0.17354	0.01253			287.35	0.21837	0.21496	0.11093	0.11093	0.11093	0.11093	0.14362	0.12986	0.16334	0.00341				285.53	0.65535	0.65385	0.05855	0.05855	0.06061	0.05855	0.05863	0.05856	0.58243	0.12784	0.0015				286.28	0.43662	0.43478	0.09883	0.09883	0.09984	0.09883
	287.28	0.2165	0.21082	0.11241	0.11241	0.11397	0.11241	0.13174	0.12528	0.17707	0.00569			287.3	0.23632	0.21937	0.11075	0.11075	0.11075	0.11075	0.14601	0.12865	0.16621	0.01695				285.48	0.65106	0.68237	0.05803	0.05803	0.0602	0.05803	0.05814	0.05803	0.61582	0.12229	-0.03131				286.23	0.4591	0.44711	0.09836	0.09836	0.09974	0.09836
	287.23	0.25198	0.2146	0.11225	0.11225	0.11392	0.11225	0.1327	0.1239	0.18082	0.03738			287.25	0.24584	0.22408	0.11054	0.11054	0.11054	0.11054	0.14848	0.12745	0.16923	0.02176				285.43	0.70973	0.71174	0.0575	0.0575	0.05981	0.0575	0.05766	0.05751	0.64973	0.11704	-0.00201				286.18	0.46382	0.46083	0.09785	0.09785	0.09972	0.09785
	287.18	0.23883	0.21872	0.11203	0.11203	0.11383	0.11203	0.13368	0.12255	0.18475	0.02011			287.2	0.23547	0.22914	0.11032	0.11032	0.11032	0.11032	0.15105	0.1263	0.17243	0.00633				285.38	0.71747	0.74154	0.05693	0.05693	0.05937	0.05693	0.05715	0.05693	0.68373	0.11206	-0.02407				286.13	0.50218	0.47593	0.09733	0.09733	0.09984	0.09733
	287.13	0.25817	0.22326	0.11183	0.11183	0.11376	0.11183	0.13475	0.1213	0.18895	0.03491			287.15	0.25099	0.23458	0.11011	0.11011	0.11011	0.11011	0.15376	0.1252	0.17584	0.01641				285.33	0.72397	0.77147	0.05634	0.05634	0.05894	0.05634	0.05666	0.05634	0.71755	0.10735	-0.0475				286.08	0.51588	0.49236	0.09676	0.09676	0.10008	0.09676
	287.08	0.24652	0.2282	0.1116	0.1116	0.11367	0.1116	0.13586	0.1201	0.19338	0.01832			287.1	0.25784	0.24036	0.10987	0.10987	0.10988	0.10987	0.15654	0.12412	0.17945	0.01748				285.28	0.74665	0.80108	0.05575	0.05575	0.05852	0.05575	0.0562	0.05575	0.7507	0.10291	-0.05443				286.03	0.50562	0.5101	0.09617	0.09617	0.10053	0.09617
	287.03	0.23646	0.2336	0.11139	0.11139	0.11361	0.11139	0.13708	0.11899	0.19811	0.00286			287.05	0.24854	0.2465	0.10963	0.10963	0.10964	0.10963	0.1594	0.12308	0.18327	0.00204				285.23	0.78254	0.82987	0.05514	0.05514	0.05809	0.05514	0.05576	0.05514	0.78272	0.09872	-0.04733				285.98	0.52204	0.52913	0.09559	0.09559	0.10125	0.09559
	286.98	0.25927	0.23949	0.1112	0.1112	0.11357	0.1112	0.13839	0.11797	0.20315	0.01979			287	0.25341	0.25304	0.1094	0.1094	0.10941	0.1094	0.16238	0.12209	0.18735	0.000372917				285.18	0.82583	0.85735	0.0545	0.0545	0.05764	0.0545	0.05535	0.0545	0.8131	0.09475	-0.03152				285.93	0.55996	0.54936	0.09499	0.09499	0.10226	0.09499
	286.93	0.28014	0.24582	0.11096	0.11096	0.11351	0.11096	0.13975	0.11698	0.20847	0.03432			286.95	0.264	0.25995	0.10916	0.10916	0.10917	0.10916	0.16542	0.12114	0.19168	0.00405				285.13	0.85962	0.88294	0.05382	0.05382	0.05717	0.05382	0.05498	0.05382	0.84126	0.09098	-0.02332				285.88	0.57934	0.57065	0.09434	0.09434	0.10357	0.09434
	286.88	0.28141	0.25263	0.1107	0.1107	0.11342	0.1107	0.14118	0.11603	0.21409	0.02878			286.9	0.26398	0.26723	0.1089	0.1089	0.10892	0.1089	0.16853	0.1202	0.19628	-0.00325				285.08	0.87518	0.90614	0.0531	0.0531	0.05669	0.0531	0.05469	0.0531	0.86667	0.08739	-0.03096				285.83	0.59551	0.59297	0.09365	0.09365	0.10527	0.09365
	286.83	0.28781	0.25998	0.11043	0.11043	0.11335	0.11043	0.14271	0.11514	0.22007	0.02783			286.85	0.28426	0.27491	0.10864	0.10864	0.10868	0.10864	0.17169	0.1193	0.20117	0.00935				285.03	0.90954	0.92642	0.05238	0.05238	0.05622	0.05238	0.05453	0.05238	0.88879	0.084	-0.01688				285.78	0.60265	0.61621	0.09295	0.09295	0.10741	0.09295
	286.78	0.28821	0.26786	0.11015	0.11015	0.11328	0.11015	0.14433	0.1143	0.22641	0.02035			286.8	0.29511	0.28297	0.10835	0.10835	0.1084	0.10835	0.17488	0.1184	0.20634	0.01214				284.98	0.93728	0.94331	0.05162	0.05162	0.05575	0.05162	0.05452	0.05162	0.90712	0.08078	-0.00603				285.73	0.61233	0.64027	0.09223	0.09223	0.11006	0.09223
	286.73	0.2928	0.27633	0.10988	0.10988	0.11323	0.10988	0.14606	0.11351	0.23316	0.01647			286.75	0.30745	0.29141	0.10804	0.10804	0.10811	0.10804	0.17808	0.11751	0.21183	0.01604				284.93	0.94111	0.95642	0.05084	0.05084	0.05527	0.05084	0.05473	0.05084	0.92122	0.07771	-0.01531				285.68	0.67229	0.66506	0.09149	0.09149	0.11324	0.09149
	286.68	0.32412	0.28541	0.10959	0.10959	0.11318	0.10959	0.14791	0.11277	0.24032	0.03871			286.7	0.31619	0.30026	0.10771	0.10771	0.1078	0.10771	0.18128	0.11663	0.21765	0.01593				284.88	0.94428	0.96547	0.05005	0.05005	0.05483	0.05005	0.05526	0.05005	0.93073	0.0748	-0.02119				285.63	0.6577	0.69033	0.09067	0.09067	0.11692	0.09068
	286.63	0.33726	0.29508	0.10925	0.10925	0.1131	0.10925	0.14983	0.11202	0.24788	0.04218			286.65	0.30893	0.30952	0.10736	0.10736	0.1075	0.10736	0.18448	0.11577	0.22384	-0.000590771				284.83	1	0.9703	0.04926	0.04926	0.05441	0.04926	0.05619	0.04926	0.93542	0.07205	0.0297				285.58	0.67917	0.71607	0.08988	0.08988	0.12122	0.08988
	286.58	0.33472	0.3054	0.10889	0.10889	0.11302	0.10889	0.15186	0.1113	0.25591	0.02932			286.6	0.32818	0.31923	0.10702	0.10702	0.10721	0.10702	0.18769	0.11495	0.23045	0.00895				284.78	0.98256	0.97081	0.04842	0.04842	0.05399	0.04842	0.05759	0.04842	0.93508	0.0694	0.01175				285.53	0.72568	0.74201	0.08904	0.08904	0.12609	0.08905
	286.53	0.34138	0.31643	0.10854	0.10854	0.11296	0.10854	0.15403	0.11063	0.26444	0.02495			286.55	0.33799	0.32938	0.10665	0.10665	0.10692	0.10665	0.19084	0.11412	0.23746	0.00861				284.73	0.9443	0.96713	0.04759	0.04759	0.05364	0.04759	0.05961	0.04759	0.92977	0.0669	-0.02283				285.48	0.75772	0.76796	0.08815	0.08815	0.13149	0.08815
	286.48	0.35344	0.32818	0.10818	0.10818	0.1129	0.10818	0.15633	0.10998	0.27349	0.02526			286.5	0.33513	0.33997	0.10627	0.10627	0.10663	0.10627	0.19393	0.1133	0.24491	-0.00484				284.68	0.97354	0.9594	0.0468	0.0468	0.05337	0.0468	0.06226	0.0468	0.91962	0.06455	0.01414				285.43	0.77872	0.79373	0.0872	0.0872	0.13738	0.08721
	286.43	0.35459	0.34069	0.10779	0.10779	0.11286	0.10779	0.15876	0.10934	0.28311	0.0139			286.45	0.34204	0.35106	0.10589	0.10589	0.10638	0.10589	0.19698	0.11251	0.25286	-0.00902				284.63	0.95932	0.94757	0.04598	0.04598	0.05313	0.04598	0.06526	0.04598	0.90482	0.0623	0.01175				285.38	0.83867	0.81905	0.08623	0.08623	0.14372	0.08624
	286.38	0.34321	0.354	0.1074	0.1074	0.11283	0.1074	0.16135	0.10873	0.29331	-0.01079			286.4	0.36019	0.36265	0.10549	0.10549	0.10616	0.10549	0.19994	0.11173	0.26132	-0.00246				284.58	0.9349	0.9314	0.04517	0.04517	0.05298	0.04517	0.06804	0.04517	0.88573	0.06017	0.0035				285.33	0.85011	0.84365	0.08517	0.08517	0.15036	0.08518
	286.33	0.34755	0.36818	0.10704	0.10704	0.11285	0.10704	0.1641	0.10817	0.30416	-0.02063			286.35	0.36325	0.37475	0.10507	0.10507	0.10596	0.10507	0.20277	0.11094	0.27029	-0.0115				284.53	0.91539	0.91035	0.04439	0.04439	0.05294	0.04439	0.06961	0.04439	0.86281	0.05816	0.00504				285.28	0.85483	0.86728	0.08409	0.08409	0.15725	0.0841
	286.28	0.36643	0.38323	0.10666	0.10666	0.11288	0.10666	0.16701	0.10763	0.31567	-0.0168			286.3	0.37999	0.38741	0.10464	0.10464	0.10582	0.10464	0.20549	0.11016	0.27986	-0.00742				284.48	0.89533	0.88403	0.04362	0.04362	0.05301	0.04362	0.06907	0.04362	0.83654	0.05627	0.0113				285.23	0.89775	0.88967	0.083	0.083	0.16426	0.08302
	286.23	0.38338	0.39915	0.10625	0.10625	0.11292	0.10625	0.17006	0.10707	0.32785	-0.01577			286.25	0.39892	0.40063	0.10418	0.10418	0.10574	0.10418	0.20806	0.10937	0.29001	-0.00171				284.43	0.86231	0.85285	0.04286	0.04286	0.05321	0.04286	0.06633	0.04286	0.80743	0.05447	0.00946				285.18	0.88293	0.91047	0.08185	0.08185	0.17117	0.08187
	286.18	0.39708	0.41601	0.10582	0.10582	0.11297	0.10582	0.17324	0.10651	0.34074	-0.01893			286.2	0.40888	0.41446	0.10369	0.10369	0.10572	0.10369	0.21045	0.10857	0.30079	-0.00558				284.38	0.85139	0.81822	0.04214	0.04214	0.05357	0.04214	0.06218	0.04214	0.7761	0.05279	0.03317				285.13	0.89098	0.92941	0.08073	0.08073	0.17788	0.08075
	286.13	0.41622	0.43381	0.10536	0.10536	0.11302	0.10536	0.17656	0.10595	0.35437	-0.01759			286.15	0.41277	0.42896	0.10318	0.10318	0.10582	0.10318	0.21267	0.10777	0.31225	-0.01619				284.33	0.80357	0.78166	0.04142	0.04142	0.0541	0.04142	0.05763	0.04142	0.74301	0.05119	0.02191				285.08	0.91481	0.94619	0.07958	0.07958	0.18418	0.07961
	286.08	0.4325	0.4526	0.10487	0.10487	0.11308	0.10487	0.18	0.10537	0.36876	-0.0201			286.1	0.43474	0.44416	0.10267	0.10267	0.10605	0.10267	0.2147	0.10698	0.32442	-0.00942				284.28	0.78271	0.74448	0.04075	0.04075	0.05485	0.04075	0.05341	0.04075	0.70878	0.0497	0.03823				285.03	0.93343	0.96045	0.07841	0.07841	0.18984	0.07844
	286.03	0.45614	0.47237	0.10436	0.10436	0.11316	0.10436	0.18357	0.10477	0.38394	-0.01623			286.05	0.45562	0.4601	0.10211	0.10211	0.10644	0.10211	0.2165	0.10617	0.33733	-0.00448				284.23	0.77238	0.70745	0.04009	0.04009	0.05583	0.04009	0.04979	0.04009	0.67383	0.04829	0.06493				284.98	0.94858	0.97194	0.0772	0.0772	0.19469	0.07725
	285.98	0.47491	0.49314	0.10381	0.10381	0.11325	0.10381	0.18723	0.10416	0.39993	-0.01823			286	0.46585	0.47682	0.10153	0.10153	0.107	0.10153	0.21806	0.10534	0.351	-0.01097				284.18	0.69335	0.67103	0.03945	0.03945	0.05705	0.03945	0.04679	0.03945	0.63859	0.04695	0.02232				284.93	0.97764	0.98043	0.07597	0.07597	0.19858	0.07603
	285.93	0.47964	0.51494	0.10323	0.10323	0.11335	0.10323	0.19099	0.10352	0.41676	-0.0353			285.95	0.48943	0.4944	0.10092	0.10092	0.1078	0.10092	0.21938	0.1045	0.36547	-0.00497				284.13	0.66853	0.63567	0.03887	0.03887	0.05862	0.03887	0.04439	0.03887	0.60354	0.04573	0.03286				284.88	0.99413	0.98567	0.0747	0.0747	0.20132	0.07478
	285.88	0.50416	0.53774	0.10264	0.10264	0.11349	0.10264	0.19483	0.10288	0.43445	-0.03358			285.9	0.51272	0.51287	0.10027	0.10027	0.10886	0.10027	0.22043	0.10363	0.38076	-0.000152528				284.08	0.66262	0.60154	0.03831	0.03831	0.06052	0.03831	0.04244	0.03831	0.56893	0.04459	0.06108				284.83	1	0.98754	0.07341	0.07341	0.20282	0.0735
	285.83	0.50786	0.56153	0.10201	0.10201	0.11366	0.10201	0.1987	0.10221	0.45298	-0.05367			285.85	0.53522	0.53228	0.09958	0.09958	0.11021	0.09958	0.2212	0.10274	0.39687	0.00294				284.03	0.62549	0.56885	0.03776	0.03776	0.06275	0.03776	0.04084	0.03776	0.53505	0.0435	0.05664				284.78	0.99097	0.98594	0.0721	0.0721	0.203	0.07222
	285.78	0.53378	0.58627	0.10137	0.10137	0.11387	0.10137	0.20261	0.10154	0.47236	-0.05249			285.8	0.55803	0.55268	0.09886	0.09886	0.11191	0.09886	0.22168	0.10182	0.41384	0.00535				283.98	0.56961	0.53778	0.03724	0.03724	0.06537	0.03724	0.03953	0.03724	0.50213	0.04248	0.03183				284.73	0.99526	0.98085	0.0708	0.0708	0.20184	0.07095
	285.73	0.57184	0.61187	0.10069	0.10069	0.11411	0.10069	0.20647	0.10083	0.49254	-0.04003			285.75	0.58529	0.57409	0.09809	0.09809	0.114	0.09809	0.22186	0.10087	0.43164	0.0112				283.93	0.53324	0.50843	0.03677	0.03677	0.06836	0.03677	0.03846	0.03677	0.47036	0.04155	0.02481				284.68	0.97394	0.97227	0.0695	0.0695	0.19931	0.06969
	285.68	0.59013	0.63825	0.09995	0.09995	0.11437	0.09995	0.21022	0.10007	0.51346	-0.04812			285.7	0.6019	0.59654	0.09728	0.09728	0.11652	0.09728	0.22173	0.09989	0.45025	0.00536				283.88	0.48862	0.48081	0.03633	0.03633	0.07165	0.03633	0.03758	0.03633	0.43989	0.04069	0.00781				284.63	0.9454	0.96031	0.06823	0.06823	0.1955	0.06846
	285.63	0.63413	0.6653	0.09919	0.09919	0.11467	0.09919	0.21384	0.09928	0.53508	-0.03117			285.65	0.62581	0.62006	0.09644	0.09644	0.11953	0.09644	0.2213	0.09889	0.46968	0.00575				283.83	0.46643	0.45484	0.03593	0.03593	0.0751	0.03593	0.03684	0.03593	0.41079	0.03991	0.01159				284.58	0.96831	0.94512	0.06699	0.06699	0.19048	0.06728
	285.58	0.662	0.69288	0.09835	0.09835	0.11498	0.09835	0.21723	0.09842	0.55729	-0.03088			285.6	0.65274	0.6446	0.09556	0.09556	0.12304	0.09556	0.22055	0.09785	0.48983	0.00814				283.78	0.44787	0.43033	0.03555	0.03555	0.07848	0.03555	0.03621	0.03555	0.38312	0.03917	0.01754				284.53	0.93456	0.92684	0.06572	0.06572	0.18431	0.06608
	285.53	0.70561	0.72079	0.09746	0.09746	0.11534	0.09746	0.22035	0.09752	0.57997	-0.01518			285.55	0.67044	0.67012	0.09463	0.09463	0.1271	0.09463	0.21949	0.09678	0.51065	0.000320017				283.73	0.40228	0.40696	0.03519	0.03519	0.08147	0.03519	0.03566	0.03519	0.3569	0.03849	-0.00468				284.48	0.91421	0.90576	0.06449	0.06449	0.1772	0.06493
	285.48	0.72592	0.74883	0.09651	0.09651	0.11573	0.09651	0.2231	0.09656	0.60298	-0.02291			285.5	0.72837	0.69653	0.09367	0.09367	0.13174	0.09368	0.21812	0.09569	0.53201	0.03184				283.68	0.36132	0.38437	0.03486	0.03486	0.08373	0.03486	0.0352	0.03486	0.33216	0.03786	-0.02305				284.43	0.8981	0.88214	0.0633	0.0633	0.1693	0.06383
	285.43	0.73659	0.77682	0.09552	0.09552	0.11619	0.09552	0.22547	0.09556	0.62617	-0.04023			285.45	0.74544	0.72364	0.09262	0.09262	0.13689	0.09262	0.21638	0.0945	0.55371	0.0218				283.63	0.34212	0.36222	0.03457	0.03457	0.08491	0.03458	0.03482	0.03457	0.30891	0.0373	-0.0201				284.38	0.88851	0.8563	0.06212	0.06212	0.16079	0.06277
	285.38	0.74238	0.80446	0.09452	0.09452	0.11675	0.09452	0.22739	0.09455	0.64933	-0.06208			285.4	0.77099	0.75136	0.09153	0.09153	0.14264	0.09153	0.21435	0.0933	0.57567	0.01963				283.58	0.32358	0.3402	0.0343	0.0343	0.08477	0.0343	0.03447	0.0343	0.28707	0.03678	-0.01662				284.33	0.81598	0.82854	0.06095	0.06095	0.15185	0.06175
	285.33	0.80457	0.8315	0.0935	0.0935	0.11742	0.0935	0.22882	0.09353	0.67224	-0.02693			285.35	0.81274	0.77941	0.0904	0.0904	0.14893	0.0904	0.21202	0.09205	0.5976	0.03333				283.53	0.30986	0.31828	0.03405	0.03405	0.0833	0.03405	0.03417	0.03405	0.26665	0.0363	-0.00842				284.28	0.79264	0.79932	0.05989	0.05989	0.14276	0.06085
	285.28	0.86678	0.85747	0.09239	0.09239	0.11812	0.09239	0.2296	0.09241	0.69451	0.00931			285.3	0.83412	0.80749	0.0892	0.0892	0.15572	0.0892	0.20936	0.09074	0.61926	0.02663				283.48	0.2807	0.29657	0.0338	0.0338	0.08067	0.0338	0.03388	0.0338	0.24757	0.03585	-0.01587				284.23	0.79189	0.76887	0.05886	0.05886	0.13363	0.06002
	285.23	0.85753	0.88206	0.09118	0.09118	0.11887	0.09118	0.2297	0.09119	0.71582	-0.02453			285.25	0.85552	0.83527	0.08796	0.08796	0.16297	0.08796	0.20642	0.0894	0.64034	0.02025				283.43	0.27914	0.27534	0.03358	0.03358	0.07722	0.03359	0.03364	0.03358	0.22979	0.03544	0.0038				284.18	0.72489	0.7375	0.05782	0.05782	0.12458	0.05923
	285.18	0.89128	0.90502	0.08997	0.08997	0.11978	0.08997	0.2292	0.08999	0.73597	-0.01374			285.2	0.88545	0.86235	0.08668	0.08668	0.17062	0.08668	0.20321	0.08803	0.66052	0.0231				283.38	0.23898	0.2549	0.03337	0.03337	0.0733	0.03337	0.03341	0.03337	0.21325	0.03505	-0.01592				284.13	0.73128	0.70563	0.05688	0.05688	0.11588	0.05856
	285.13	0.88635	0.92588	0.08872	0.08872	0.1208	0.08872	0.228	0.08873	0.75451	-0.03953			285.15	0.91225	0.88829	0.08535	0.08535	0.17856	0.08535	0.19973	0.08661	0.67942	0.02396				283.33	0.21363	0.23553	0.03319	0.03319	0.06926	0.03319	0.03321	0.03319	0.1979	0.03471	-0.0219				284.08	0.70214	0.67342	0.05593	0.05593	0.10753	0.05794
	285.08	0.93147	0.94439	0.08747	0.08747	0.12198	0.08747	0.22618	0.08748	0.77116	-0.01292			285.1	0.92303	0.91256	0.08397	0.08397	0.18667	0.08398	0.196	0.08515	0.69665	0.01047				283.28	0.17401	0.21741	0.03303	0.03303	0.06534	0.03303	0.03304	0.03303	0.18369	0.0344	-0.0434				284.03	0.66591	0.64124	0.05502	0.05502	0.09968	0.05741
	285.03	0.93277	0.96011	0.08615	0.08615	0.12327	0.08615	0.22367	0.08615	0.78545	-0.02734			285.05	0.94041	0.93472	0.08257	0.08257	0.19485	0.08258	0.19205	0.08368	0.71185	0.00569				283.23	0.18263	0.20063	0.0329	0.0329	0.0617	0.03291	0.03291	0.0329	0.17057	0.03415	-0.018				283.98	0.63938	0.60931	0.05416	0.05416	0.09242	0.057
	284.98	0.95895	0.9728	0.08482	0.08482	0.12472	0.08482	0.22056	0.08482	0.79716	-0.01385			285	0.97313	0.95422	0.08114	0.08114	0.20295	0.08115	0.1879	0.08218	0.72461	0.01891				283.18	0.17604	0.18515	0.03277	0.03277	0.05836	0.03278	0.03278	0.03277	0.15842	0.03389	-0.00911				283.93	0.59241	0.57781	0.05334	0.05334	0.08576	0.05669
	284.93	0.98146	0.9822	0.08345	0.08345	0.12631	0.08345	0.21685	0.08345	0.80593	-0.000740468			284.95	0.97922	0.97055	0.07966	0.07966	0.21077	0.07967	0.18354	0.08062	0.73458	0.00867				283.13	0.16537	0.17097	0.03264	0.03264	0.05538	0.03265	0.03265	0.03264	0.1472	0.03366	-0.0056				283.88	0.57355	0.547	0.05258	0.05258	0.07978	0.05653
	284.88	0.97847	0.9881	0.08204	0.08204	0.12803	0.08204	0.21261	0.08204	0.81155	-0.00963			284.9	0.9613	0.98331	0.07816	0.07816	0.21821	0.07818	0.17901	0.07906	0.7415	-0.02201				283.08	0.15829	0.15801	0.03252	0.03252	0.05274	0.03253	0.03253	0.03252	0.13686	0.03344	0.000282854				283.83	0.52011	0.51696	0.05184	0.05184	0.07443	0.05648
	284.83	1	0.99043	0.08064	0.08064	0.12991	0.08064	0.20793	0.08064	0.81387	0.00956			284.85	0.98692	0.99216	0.07669	0.07669	0.22512	0.07671	0.17439	0.07753	0.74517	-0.00524				283.03	0.14781	0.1462	0.03241	0.03241	0.05042	0.03242	0.03242	0.03241	0.12735	0.03324	0.00161				283.78	0.48498	0.48792	0.05118	0.05118	0.06974	0.05661
	284.78	0.99323	0.98911	0.0792	0.0792	0.13188	0.0792	0.20285	0.0792	0.81277	0.00412			284.8	1	0.99674	0.07517	0.07517	0.23128	0.0752	0.16961	0.07596	0.74538	0.00326				282.98	0.14754	0.13545	0.03231	0.03231	0.0484	0.03232	0.03231	0.03231	0.1186	0.03306	0.01209				283.73	0.46835	0.45993	0.05057	0.05057	0.06567	0.0569
	284.73	0.99443	0.98421	0.07776	0.07776	0.13398	0.07776	0.19747	0.07776	0.80828	0.01022			284.75	0.98718	0.99688	0.07363	0.07363	0.23654	0.07367	0.16472	0.07436	0.74211	-0.0097				282.93	0.10551	0.12565	0.03221	0.03221	0.04662	0.03222	0.03221	0.03221	0.11056	0.03288	-0.02014				283.68	0.45101	0.43304	0.04998	0.04998	0.06213	0.05734
	284.68	0.99144	0.97581	0.07633	0.07633	0.13614	0.07633	0.19184	0.07633	0.80047	0.01563			284.7	0.96129	0.99254	0.07211	0.07211	0.24081	0.07216	0.15978	0.07279	0.73545	-0.03125				282.88	0.13675	0.11678	0.03215	0.03215	0.04509	0.03216	0.03215	0.03215	0.10322	0.03275	0.01997				283.63	0.41779	0.40737	0.04942	0.04942	0.05909	0.05794
	284.63	0.94731	0.9641	0.07489	0.07489	0.13832	0.07489	0.18605	0.07489	0.78951	-0.01679			284.65	0.97082	0.98377	0.07063	0.07063	0.24397	0.07069	0.15482	0.07127	0.72556	-0.01295				282.83	0.13536	0.10868	0.03205	0.03205	0.04372	0.03207	0.03205	0.03205	0.09645	0.03259	0.02668				283.58	0.36136	0.38296	0.0489	0.0489	0.05652	0.05873
	284.58	0.98185	0.94934	0.07352	0.07352	0.14052	0.07353	0.18021	0.07352	0.77566	0.03251			284.6	0.95807	0.97068	0.06913	0.06913	0.24586	0.06921	0.1498	0.06972	0.71261	-0.01261				282.78	0.11218	0.10132	0.03196	0.03196	0.04251	0.03198	0.03196	0.03196	0.09026	0.03245	0.01086				283.53	0.35124	0.35993	0.04846	0.04846	0.05441	0.05977
	284.53	0.94384	0.93169	0.0721	0.0721	0.14253	0.0721	0.17425	0.0721	0.75911	0.01215			284.55	0.94248	0.9535	0.06765	0.06765	0.24645	0.06776	0.14478	0.0682	0.69693	-0.01102				282.73	0.0936	0.09464	0.03189	0.03189	0.04146	0.03192	0.03189	0.03189	0.08461	0.03233	-0.00104				283.48	0.31409	0.33821	0.04803	0.04803	0.05262	0.06099
	284.48	0.91457	0.91154	0.07073	0.07073	0.14439	0.07074	0.16834	0.07073	0.74028	0.00303			284.5	0.93798	0.9326	0.0662	0.0662	0.24569	0.06633	0.13977	0.06671	0.67888	0.00538				282.68	0.10376	0.08859	0.03184	0.03184	0.04055	0.03186	0.03184	0.03184	0.07946	0.03223	0.01517				283.43	0.31131	0.31788	0.04765	0.04765	0.05116	0.06246
	284.43	0.89374	0.88916	0.06941	0.06941	0.14597	0.06941	0.1625	0.06941	0.71951	0.00458			284.45	0.90249	0.90832	0.06474	0.06474	0.24354	0.06491	0.13479	0.06522	0.65883	-0.00583				282.63	0.08715	0.08308	0.03177	0.03177	0.03972	0.03181	0.03177	0.03177	0.07475	0.03212	0.00407				283.38	0.29376	0.29892	0.04728	0.04728	0.04994	0.06413
	284.38	0.85424	0.86486	0.06812	0.06812	0.14717	0.06812	0.15676	0.06812	0.69716	-0.01062			284.4	0.89025	0.88111	0.06335	0.06335	0.24008	0.06356	0.12988	0.06379	0.6372	0.00914				282.58	0.06789	0.07809	0.03172	0.03172	0.039	0.03176	0.03172	0.03172	0.07047	0.03204	-0.0102				283.33	0.27225	0.28133	0.04693	0.04694	0.04892	0.06604
	284.33	0.86746	0.83892	0.06689	0.06689	0.14793	0.06689	0.15117	0.06689	0.67359	0.02854			284.35	0.84907	0.85144	0.06197	0.06197	0.23531	0.06224	0.12502	0.06238	0.61437	-0.00237				282.53	0.07676	0.07358	0.03169	0.03169	0.03837	0.03174	0.03169	0.03169	0.06658	0.03197	0.00318				283.28	0.25678	0.26515	0.04662	0.04662	0.04809	0.06821
	284.28	0.83948	0.81159	0.06563	0.06563	0.14807	0.06564	0.14567	0.06563	0.6491	0.02789			284.3	0.81297	0.81977	0.06066	0.06066	0.22935	0.061	0.12029	0.06104	0.59072	-0.0068				282.48	0.07362	0.06948	0.03165	0.03165	0.03779	0.0317	0.03165	0.03165	0.06304	0.0319	0.00414				283.23	0.22818	0.25035	0.04632	0.04632	0.0474	0.07064
	284.23	0.80392	0.7832	0.06442	0.06442	0.14761	0.06443	0.14035	0.06442	0.62406	0.02072			284.25	0.77785	0.78658	0.05941	0.05941	0.22232	0.05984	0.11567	0.05976	0.56662	-0.00873				282.43	0.05702	0.06577	0.03161	0.03161	0.03728	0.03167	0.03161	0.03161	0.05982	0.03184	-0.00875				283.18	0.21006	0.23694	0.04606	0.04607	0.04685	0.07336
	284.18	0.79677	0.754	0.06326	0.06326	0.14652	0.06328	0.13523	0.06326	0.59875	0.04277			284.2	0.75954	0.75231	0.05821	0.05821	0.21432	0.05875	0.11119	0.05854	0.54236	0.00723				282.38	0.04927	0.06242	0.03159	0.03159	0.03683	0.03166	0.03159	0.03159	0.05691	0.03179	-0.01315				283.13	0.21799	0.2249	0.04583	0.04584	0.0464	0.07636
	284.13	0.75027	0.72425	0.06211	0.06211	0.14475	0.06213	0.13028	0.06211	0.57342	0.02602			284.15	0.73295	0.71733	0.05704	0.05704	0.20548	0.05771	0.10682	0.05735	0.51815	0.01562				282.33	0.05321	0.05939	0.03158	0.03158	0.03643	0.03165	0.03158	0.03158	0.05428	0.03175	-0.00618				283.08	0.22511	0.21415	0.04559	0.0456	0.04599	0.07961
	284.08	0.71988	0.69423	0.06103	0.06103	0.1424	0.06106	0.12555	0.06103	0.54831	0.02565			284.1	0.69019	0.68208	0.05592	0.05592	0.19597	0.05674	0.10258	0.0562	0.49426	0.00811				282.28	0.03915	0.05665	0.03156	0.03156	0.03606	0.03165	0.03156	0.03156	0.0519	0.03172	-0.0175				283.03	0.21148	0.20468	0.04534	0.04535	0.04562	0.08312
	284.03	0.6897	0.66419	0.06	0.06	0.13949	0.06004	0.12103	0.06	0.52362	0.02551			284.05	0.63622	0.64691	0.05486	0.05486	0.18597	0.05588	0.09851	0.05512	0.47087	-0.01069				282.23	0.04647	0.05418	0.03155	0.03155	0.03574	0.03165	0.03155	0.03155	0.04975	0.03169	-0.00771				282.98	0.19217	0.19649	0.0451	0.04512	0.0453	0.08692
	283.98	0.67705	0.63434	0.05901	0.05901	0.13611	0.05906	0.11673	0.05901	0.49948	0.04271			284	0.614	0.61221	0.05389	0.05389	0.1757	0.05514	0.09463	0.05414	0.44817	0.00179				282.18	0.04111	0.05195	0.03154	0.03154	0.03544	0.03165	0.03154	0.03154	0.04781	0.03166	-0.01084				282.93	0.18188	0.18953	0.0449	0.04492	0.04503	0.09101
	283.93	0.62116	0.60486	0.05804	0.05804	0.13231	0.05811	0.1126	0.05804	0.47598	0.0163			283.95	0.57175	0.57818	0.05296	0.05296	0.16524	0.05449	0.0909	0.05319	0.42621	-0.00643				282.13	0.05292	0.04994	0.03153	0.03153	0.03517	0.03166	0.03153	0.03153	0.04606	0.03164	0.00298				282.88	0.19131	0.18376	0.0447	0.04474	0.04479	0.09539
	283.88	0.60009	0.57603	0.05716	0.05716	0.12826	0.05725	0.10872	0.05716	0.45329	0.02406			283.9	0.54693	0.5451	0.0521	0.0521	0.15479	0.05396	0.08735	0.05231	0.40507	0.00183				282.08	0.05241	0.04812	0.03151	0.03151	0.03491	0.03166	0.03151	0.03151	0.04447	0.03161	0.00429				282.83	0.17502	0.17909	0.0445	0.04455	0.04456	0.10001
	283.83	0.56691	0.54793	0.05631	0.05631	0.124	0.05643	0.10502	0.05631	0.43141	0.01898			283.85	0.51665	0.51318	0.05127	0.05127	0.14448	0.05353	0.08396	0.05147	0.38483	0.00347				282.03	0.06361	0.04648	0.03149	0.03149	0.03468	0.03166	0.03149	0.03149	0.04303	0.03158	0.01713				282.78	0.17655	0.17551	0.04431	0.04439	0.04435	0.1049
	283.78	0.53517	0.52074	0.05551	0.05551	0.11966	0.05566	0.10152	0.05551	0.41042	0.01443			283.8	0.48173	0.48258	0.0505	0.0505	0.13444	0.05323	0.08074	0.05068	0.36548	-0.000852972				281.98	0.03446	0.04499	0.03146	0.03146	0.03445	0.03166	0.03146	0.03146	0.04173	0.03154	-0.01053				282.73	0.16509	0.17294	0.04413	0.04424	0.04415	0.11002
	283.73	0.49092	0.49455	0.05476	0.05476	0.1153	0.05496	0.09822	0.05476	0.39035	-0.00363			283.75	0.45444	0.45348	0.04978	0.04978	0.1248	0.05307	0.0777	0.04995	0.34708	0.000957638				281.93	0.05397	0.04369	0.03146	0.03146	0.03426	0.03169	0.03146	0.03146	0.04059	0.03153	0.01028				282.68	0.1735	0.17133	0.04396	0.04411	0.04397	0.11537
	283.68	0.46061	0.46944	0.05407	0.05407	0.11101	0.05433	0.09512	0.05407	0.3712	-0.00883			283.7	0.41857	0.42596	0.04911	0.04911	0.11563	0.05306	0.07483	0.04926	0.3296	-0.00739				281.88	0.06471	0.0425	0.03144	0.03144	0.03407	0.0317	0.03144	0.03144	0.03955	0.0315	0.02221				282.63	0.17664	0.17059	0.04377	0.04399	0.04378	0.1209
	283.63	0.4281	0.44547	0.05344	0.05344	0.10682	0.05377	0.0922	0.05344	0.35299	-0.01737			283.65	0.39369	0.40009	0.04849	0.04849	0.10702	0.05322	0.07213	0.04863	0.31305	-0.0064				281.83	0.0637	0.04142	0.03141	0.03141	0.03389	0.0317	0.03141	0.03141	0.0386	0.03146	0.02228				282.58	0.17312	0.17066	0.04359	0.04388	0.04359	0.12661
	283.58	0.43355	0.42265	0.05285	0.05285	0.10279	0.05328	0.08946	0.05285	0.33568	0.0109			283.6	0.37018	0.37595	0.04792	0.04792	0.09902	0.05354	0.0696	0.04805	0.2974	-0.00577				281.78	0.06298	0.04047	0.03138	0.03138	0.03372	0.03172	0.03138	0.03138	0.03775	0.03143	0.02251				282.53	0.17978	0.17147	0.0434	0.04381	0.04341	0.13244
	283.53	0.37764	0.40097	0.05225	0.05225	0.09888	0.0528	0.08682	0.05225	0.31922	-0.02333			283.55	0.3364	0.35351	0.04738	0.04738	0.09165	0.05405	0.06722	0.0475	0.2826	-0.01711				281.73	0.0531	0.03961	0.03135	0.03136	0.03356	0.03173	0.03135	0.03135	0.03699	0.0314	0.01349				282.48	0.17322	0.17295	0.04321	0.04376	0.04321	0.13838
	283.48	0.35975	0.38049	0.05174	0.05174	0.09521	0.05244	0.08439	0.05174	0.30367	-0.02074			283.5	0.32283	0.33284	0.0469	0.0469	0.08496	0.05478	0.06502	0.04701	0.26866	-0.01001				281.68	0.06355	0.03887	0.03134	0.03134	0.03341	0.03177	0.03134	0.03134	0.03631	0.03137	0.02468				282.43	0.17384	0.17505	0.04303	0.04376	0.04303	0.14439
	283.43	0.33023	0.36114	0.05126	0.05126	0.09174	0.05214	0.08209	0.05126	0.28894	-0.03091			283.45	0.30885	0.31387	0.04644	0.04644	0.07891	0.05572	0.06295	0.04654	0.25551	-0.00502				281.63	0.05072	0.0382	0.03131	0.03131	0.03327	0.0318	0.03131	0.03131	0.0357	0.03134	0.01252				282.38	0.19605	0.17767	0.04284	0.04382	0.04284	0.15043
	283.38	0.3127	0.34293	0.05082	0.05082	0.08849	0.05193	0.07994	0.05082	0.27504	-0.03023			283.4	0.27757	0.29657	0.046	0.046	0.07348	0.05688	0.06101	0.0461	0.2431	-0.019				281.58	0.06069	0.03762	0.03129	0.0313	0.03315	0.03185	0.03129	0.03129	0.03516	0.03132	0.02307				282.33	0.18885	0.18073	0.04263	0.04392	0.04263	0.15643
	283.33	0.28446	0.3258	0.05041	0.05041	0.08543	0.0518	0.07792	0.05041	0.26189	-0.04134			283.35	0.26818	0.28094	0.04561	0.04561	0.0687	0.05832	0.05923	0.0457	0.23145	-0.01276				281.53	0.03569	0.03711	0.03126	0.03127	0.03302	0.03191	0.03126	0.03126	0.03468	0.03129	-0.00142				282.28	0.18192	0.18419	0.04242	0.04411	0.04242	0.16237
	283.28	0.28938	0.30976	0.05005	0.05005	0.0826	0.05178	0.07602	0.05005	0.2495	-0.02038			283.3	0.25976	0.26688	0.04524	0.04524	0.06448	0.06002	0.05757	0.04533	0.22046	-0.00712				281.48	0.0527	0.0367	0.03126	0.03127	0.03293	0.03199	0.03126	0.03126	0.03426	0.03128	0.016				282.23	0.20136	0.188	0.04222	0.04443	0.04222	0.16821
	283.23	0.2827	0.29471	0.04967	0.04967	0.07992	0.05182	0.07421	0.04967	0.23777	-0.01201			283.25	0.24183	0.25434	0.04489	0.04489	0.0608	0.062	0.05602	0.04496	0.21012	-0.01251				281.43	0.04878	0.03633	0.03124	0.03126	0.03282	0.03208	0.03124	0.03124	0.03388	0.03126	0.01245				282.18	0.21084	0.19206	0.042	0.04484	0.042	0.17388
	283.18	0.25203	0.28063	0.04931	0.04931	0.07741	0.05196	0.07248	0.04931	0.22669	-0.0286			283.2	0.22883	0.24329	0.04456	0.04456	0.05761	0.06431	0.05459	0.04463	0.20039	-0.01446				281.38	0.06424	0.03604	0.03123	0.03125	0.03273	0.03218	0.03123	0.03123	0.03354	0.03124	0.0282				282.13	0.19103	0.19632	0.04176	0.0454	0.04176	0.17932
	283.13	0.24087	0.26754	0.04899	0.04899	0.0751	0.05225	0.07088	0.04899	0.21627	-0.02667			283.15	0.22088	0.23364	0.04425	0.04425	0.05488	0.06695	0.05327	0.04432	0.19123	-0.01276				281.33	0.04693	0.03579	0.0312	0.03123	0.03262	0.03229	0.0312	0.0312	0.03322	0.03121	0.01114				282.08	0.19901	0.20079	0.04155	0.04617	0.04155	0.18453
	283.08	0.23655	0.25538	0.04869	0.04869	0.07295	0.05268	0.06937	0.04869	0.20643	-0.01883			283.1	0.20944	0.22533	0.04396	0.04396	0.05255	0.06994	0.05205	0.04402	0.18261	-0.01589				281.28	0.04351	0.03563	0.03118	0.03123	0.03254	0.03244	0.03118	0.03118	0.03296	0.0312	0.00788				282.03	0.20469	0.20539	0.04133	0.04715	0.04133	0.18943
	283.03	0.22948	0.24411	0.04839	0.04839	0.07095	0.05326	0.06794	0.04839	0.19714	-0.01463			283.05	0.22061	0.21831	0.04368	0.04368	0.05057	0.07332	0.05093	0.04374	0.17449	0.0023				281.23	0.03482	0.03553	0.03117	0.03124	0.03246	0.03262	0.03117	0.03117	0.03272	0.03118	-0.000712331				281.98	0.22352	0.21007	0.0411	0.04838	0.0411	0.19397
	282.98	0.22099	0.23372	0.04811	0.04811	0.06908	0.05401	0.06657	0.04811	0.18838	-0.01273			283	0.2092	0.21248	0.04339	0.04339	0.04887	0.07705	0.04986	0.04344	0.16682	-0.00328				281.18	0.03985	0.03551	0.03117	0.03126	0.03239	0.03283	0.03117	0.03117	0.03252	0.03118	0.00434				281.93	0.22871	0.21479	0.04084	0.04988	0.04084	0.19809
	282.93	0.21761	0.22418	0.04784	0.04784	0.06733	0.05496	0.06528	0.04784	0.18012	-0.00657			282.95	0.21655	0.20783	0.04311	0.04311	0.04744	0.0812	0.04888	0.04316	0.1596	0.00872				281.13	0.0624	0.03556	0.03116	0.03128	0.03233	0.03308	0.03116	0.03116	0.03234	0.03117	0.02684				281.88	0.22912	0.21956	0.04058	0.05171	0.04058	0.20177
	282.88	0.19125	0.21549	0.04757	0.04757	0.06571	0.05613	0.06406	0.04757	0.17231	-0.02424			282.9	0.20294	0.20426	0.04282	0.04282	0.04621	0.08576	0.04796	0.04286	0.15277	-0.00132				281.08	0.05703	0.03567	0.03113	0.03129	0.03225	0.03336	0.03113	0.03113	0.03216	0.03114	0.02136				281.83	0.23736	0.22437	0.04031	0.05392	0.04031	0.20497
	282.83	0.19326	0.20766	0.04735	0.04735	0.06422	0.05758	0.06292	0.04735	0.16498	-0.0144			282.85	0.19298	0.20177	0.04256	0.04256	0.04519	0.09075	0.04711	0.04259	0.14635	-0.00879				281.03	0.0531	0.03588	0.03111	0.03132	0.03217	0.03371	0.03111	0.03111	0.032	0.03112	0.01722				281.78	0.23279	0.22918	0.04003	0.05654	0.04003	0.20764
	282.78	0.21728	0.20064	0.04712	0.04712	0.06282	0.05929	0.06183	0.04712	0.15805	0.01664			282.8	0.19339	0.2003	0.04231	0.04231	0.04434	0.09621	0.04634	0.04234	0.1403	-0.00691				280.98	0.04486	0.0362	0.03109	0.03137	0.0321	0.03412	0.03109	0.03109	0.03187	0.0311	0.00866				281.73	0.22259	0.23403	0.03976	0.05963	0.03976	0.20978
	282.73	0.22034	0.19441	0.04685	0.04685	0.06147	0.06126	0.06076	0.04685	0.15147	0.02593			282.75	0.19526	0.19977	0.04205	0.04205	0.04361	0.10209	0.04562	0.04209	0.13458	-0.00451				280.93	0.04185	0.03665	0.03108	0.03144	0.03204	0.03464	0.03108	0.03108	0.03175	0.03108	0.0052				281.68	0.24232	0.23892	0.0395	0.06323	0.0395	0.21137
	282.68	0.18656	0.18898	0.04658	0.04658	0.06019	0.06357	0.05972	0.04658	0.14524	-0.00242			282.7	0.21573	0.20015	0.0418	0.0418	0.04298	0.10841	0.04494	0.04183	0.12918	0.01558				280.88	0.06563	0.03727	0.03107	0.03155	0.03199	0.03528	0.03107	0.03107	0.03165	0.03107	0.02836				281.63	0.2414	0.2438	0.03922	0.06734	0.03922	0.21234
	282.63	0.19783	0.18443	0.04636	0.04636	0.05904	0.06629	0.05877	0.04636	0.1394	0.0134			282.65	0.21802	0.20134	0.04151	0.04151	0.0424	0.11513	0.04427	0.04154	0.12404	0.01668				280.83	0.06978	0.03805	0.03104	0.03166	0.03192	0.03604	0.03104	0.03104	0.03154	0.03104	0.03173				281.58	0.23621	0.24872	0.03893	0.07201	0.03893	0.21272
	282.58	0.17698	0.18069	0.04612	0.04612	0.05794	0.0694	0.05785	0.04612	0.13386	-0.00371			282.6	0.21541	0.20334	0.04122	0.04122	0.04188	0.12226	0.04364	0.04124	0.11917	0.01207				280.78	0.05029	0.03907	0.031	0.03181	0.03184	0.03699	0.031	0.031	0.03144	0.03101	0.01122				281.53	0.24979	0.25366	0.03866	0.07727	0.03866	0.21251
	282.53	0.17279	0.17781	0.04592	0.04592	0.05693	0.07298	0.057	0.04592	0.12866	-0.00502			282.55	0.21377	0.20608	0.04093	0.04093	0.04142	0.1298	0.04305	0.04095	0.11457	0.00769				280.73	0.03983	0.04042	0.03099	0.03202	0.03179	0.0382	0.03099	0.03099	0.03136	0.03099	-0.000585571				281.48	0.25566	0.25862	0.03836	0.08308	0.03836	0.21166
	282.48	0.19082	0.17579	0.04572	0.04572	0.05598	0.07702	0.05619	0.04572	0.12375	0.01503			282.5	0.20638	0.20953	0.04064	0.04064	0.041	0.13771	0.0425	0.04066	0.11021	-0.00315				280.68	0.04521	0.04215	0.03098	0.0323	0.03175	0.03973	0.03098	0.03098	0.0313	0.03098	0.00306				281.43	0.24226	0.26358	0.03805	0.08945	0.03805	0.21021
	282.43	0.19752	0.17458	0.04549	0.04549	0.05506	0.08154	0.05538	0.04549	0.11907	0.02294			282.45	0.21723	0.21362	0.04036	0.04036	0.04063	0.14597	0.04198	0.04038	0.1061	0.00361				280.63	0.03861	0.04436	0.03097	0.03265	0.0317	0.04166	0.03097	0.03097	0.03125	0.03097	-0.00575				281.38	0.2636	0.26855	0.03776	0.09639	0.03776	0.20819
	282.38	0.20059	0.17422	0.04525	0.04525	0.05418	0.08656	0.0546	0.04525	0.11463	0.02637			282.4	0.22837	0.21826	0.04007	0.04007	0.04026	0.15453	0.04148	0.04008	0.10218	0.01011				280.58	0.05393	0.04717	0.03096	0.0331	0.03166	0.04409	0.03096	0.03096	0.0312	0.03096	0.00676				281.33	0.26555	0.27345	0.03745	0.1038	0.03745	0.20557
	282.33	0.19329	0.17472	0.04501	0.04501	0.05333	0.09214	0.05384	0.04501	0.11043	0.01857			282.35	0.22887	0.22339	0.03975	0.03976	0.03989	0.16331	0.04098	0.03977	0.09844	0.00548				280.53	0.07192	0.05064	0.03094	0.03364	0.03161	0.04706	0.03094	0.03094	0.03115	0.03094	0.02128				281.28	0.276	0.27828	0.03712	0.11165	0.03712	0.20241
	282.28	0.19291	0.17608	0.04478	0.04478	0.05254	0.09829	0.05312	0.04478	0.10646	0.01683			282.3	0.23538	0.22894	0.03944	0.03945	0.03954	0.1723	0.0405	0.03945	0.0949	0.00644				280.48	0.05395	0.05477	0.0309	0.03429	0.03155	0.05055	0.0309	0.0309	0.03108	0.0309	-0.000815466				281.23	0.28556	0.28296	0.03679	0.11985	0.03679	0.19871
	282.23	0.20083	0.1783	0.04454	0.04455	0.05179	0.10501	0.05242	0.04454	0.1027	0.02253			282.25	0.23949	0.23484	0.03911	0.03913	0.03918	0.18141	0.04003	0.03913	0.09153	0.00465				280.43	0.06236	0.05938	0.03088	0.03513	0.0315	0.05436	0.03088	0.03088	0.03103	0.03088	0.00298				281.18	0.29975	0.28744	0.03644	0.12831	0.03644	0.19451
	282.18	0.19758	0.18136	0.0443	0.04431	0.05106	0.11232	0.05174	0.0443	0.09913	0.01622			282.2	0.25446	0.241	0.03878	0.03881	0.03883	0.19058	0.03957	0.03879	0.08831	0.01346				280.38	0.06564	0.06387	0.03086	0.03614	0.03145	0.05786	0.03086	0.03086	0.03099	0.03086	0.00177				281.13	0.31175	0.29162	0.03607	0.1369	0.03607	0.18984
	282.13	0.20988	0.18524	0.04406	0.04407	0.05037	0.12021	0.05109	0.04406	0.09575	0.02464			282.15	0.26351	0.24734	0.03842	0.03847	0.03845	0.19974	0.0391	0.03843	0.08523	0.01617				280.33	0.07076	0.06735	0.03082	0.03738	0.03139	0.06012	0.03082	0.03082	0.03094	0.03083	0.00341				281.08	0.29651	0.29542	0.03568	0.1455	0.03568	0.18476
	282.08	0.21128	0.18992	0.0438	0.04381	0.04969	0.12866	0.05043	0.0438	0.09252	0.02136			282.1	0.25281	0.25375	0.03804	0.03813	0.03807	0.20881	0.03863	0.03805	0.08229	-0.000943959				280.28	0.08395	0.06905	0.03079	0.03889	0.03133	0.06031	0.03079	0.03079	0.03088	0.03079	0.0149				281.03	0.30942	0.29878	0.03531	0.154	0.03531	0.17933
	282.03	0.21014	0.19536	0.04354	0.04356	0.04904	0.13765	0.0498	0.04354	0.08946	0.01478			282.05	0.26479	0.26021	0.03769	0.03782	0.0377	0.21774	0.03819	0.0377	0.0795	0.00458				280.23	0.08242	0.06891	0.03074	0.04071	0.03126	0.05834	0.03074	0.03074	0.03082	0.03074	0.01351				280.98	0.30267	0.30155	0.03492	0.16222	0.03492	0.17358
	281.98	0.2288	0.20153	0.04328	0.04331	0.04841	0.14717	0.04919	0.04328	0.08655	0.02727			282	0.25998	0.26658	0.03731	0.03752	0.03732	0.22641	0.03774	0.03732	0.07682	-0.0066				280.18	0.06866	0.06772	0.0307	0.04292	0.03119	0.05493	0.0307	0.0307	0.03076	0.0307	0.000939086				280.93	0.27919	0.30365	0.03454	0.17003	0.03454	0.16757
	281.93	0.21289	0.20835	0.04298	0.04303	0.04778	0.15714	0.04857	0.04298	0.08377	0.00454			281.95	0.26278	0.27281	0.03694	0.03726	0.03695	0.23476	0.0373	0.03695	0.07428	-0.01003				280.13	0.07182	0.06652	0.03066	0.04558	0.03114	0.05107	0.03066	0.03066	0.03072	0.03066	0.0053				280.88	0.28887	0.305	0.0342	0.17729	0.0342	0.16138
	281.88	0.22751	0.2158	0.04272	0.04279	0.04719	0.16756	0.04799	0.04272	0.08115	0.01171			281.9	0.27653	0.27881	0.03656	0.03705	0.03657	0.2427	0.03687	0.03657	0.07185	-0.00228				280.08	0.06451	0.06606	0.03063	0.04877	0.03109	0.04741	0.03063	0.03063	0.03068	0.03063	-0.00155				280.83	0.27333	0.30545	0.03384	0.1838	0.03384	0.155
	281.83	0.24788	0.22378	0.04243	0.04253	0.04661	0.17833	0.0474	0.04243	0.07863	0.0241			281.85	0.28236	0.28448	0.03616	0.03689	0.03617	0.25013	0.03643	0.03617	0.06951	-0.00212				280.03	0.06356	0.06672	0.0306	0.05256	0.03104	0.04428	0.0306	0.0306	0.03064	0.0306	-0.00316				280.78	0.28067	0.30493	0.0335	0.18946	0.0335	0.14853
	281.78	0.23722	0.23218	0.04211	0.04225	0.04601	0.18934	0.0468	0.04211	0.07621	0.00504			281.8	0.2863	0.2898	0.03575	0.03683	0.03575	0.25697	0.03598	0.03576	0.06727	-0.0035				279.98	0.07775	0.06864	0.03057	0.05704	0.03099	0.04171	0.03057	0.03057	0.0306	0.03057	0.00911				280.73	0.29233	0.30334	0.03316	0.19411	0.03316	0.14199
	281.73	0.24884	0.24096	0.0418	0.042	0.04544	0.20057	0.04623	0.0418	0.07392	0.00788			281.75	0.28957	0.29471	0.03533	0.03691	0.03534	0.26316	0.03552	0.03534	0.06511	-0.00514				279.93	0.06945	0.07182	0.03053	0.06228	0.03093	0.03963	0.03053	0.03053	0.03056	0.03053	-0.00237				280.68	0.29479	0.30059	0.03279	0.19763	0.03279	0.13539
	281.68	0.24545	0.25	0.04148	0.04176	0.04487	0.21189	0.04565	0.04148	0.07173	-0.00455			281.7	0.28849	0.29919	0.03491	0.03719	0.03491	0.26862	0.03507	0.03492	0.06305	-0.0107				279.88	0.08525	0.07627	0.03049	0.06836	0.03088	0.03798	0.03049	0.03049	0.03052	0.03049	0.00898				280.63	0.30129	0.29667	0.03242	0.19994	0.03242	0.12882
	281.63	0.26038	0.2592	0.04116	0.04155	0.04433	0.22321	0.0451	0.04116	0.06964	0.00118			281.65	0.29789	0.30325	0.03449	0.03773	0.03449	0.27329	0.03462	0.03449	0.06107	-0.00536				279.83	0.09654	0.08193	0.03044	0.07533	0.03082	0.03665	0.03044	0.03044	0.03046	0.03044	0.01461				280.58	0.27574	0.29154	0.03204	0.20099	0.03204	0.1223
	281.58	0.27187	0.26844	0.04081	0.04136	0.04377	0.2344	0.04453	0.04081	0.06763	0.00343			281.6	0.31048	0.30688	0.03405	0.0386	0.03405	0.27711	0.03416	0.03405	0.05916	0.0036				279.78	0.10132	0.08871	0.03038	0.08315	0.03074	0.03557	0.03038	0.03038	0.0304	0.03038	0.01261				280.53	0.27935	0.28525	0.0317	0.20077	0.0317	0.11591
	281.53	0.27271	0.27759	0.04045	0.04121	0.04321	0.24533	0.04395	0.04045	0.06569	-0.00488			281.55	0.32014	0.31013	0.03359	0.03989	0.03359	0.28001	0.03368	0.03359	0.05731	0.01001				279.73	0.09836	0.09648	0.03032	0.09176	0.03067	0.03468	0.03032	0.03032	0.03034	0.03032	0.00188				280.48	0.27059	0.27779	0.03135	0.19926	0.03135	0.10964
	281.48	0.29567	0.28657	0.04009	0.04112	0.04266	0.2559	0.04339	0.04009	0.06384	0.0091			281.5	0.30653	0.31307	0.03311	0.04174	0.03311	0.28196	0.03319	0.03312	0.05552	-0.00654				279.68	0.09674	0.10498	0.03026	0.10095	0.03059	0.03394	0.03026	0.03026	0.03027	0.03026	-0.00824				280.43	0.27032	0.26924	0.03101	0.19648	0.03101	0.10355
	281.43	0.30292	0.29524	0.03969	0.0411	0.04209	0.26596	0.0428	0.03969	0.06204	0.00768			281.45	0.32446	0.31586	0.03266	0.04432	0.03266	0.28297	0.03272	0.03266	0.05382	0.0086				279.63	0.09136	0.11379	0.0302	0.11033	0.03052	0.03333	0.0302	0.0302	0.03021	0.0302	-0.02243				280.38	0.2636	0.25967	0.03067	0.1925	0.03067	0.09765
	281.38	0.29906	0.30351	0.03927	0.04118	0.04152	0.2754	0.04221	0.03927	0.0603	-0.00445			281.4	0.3202	0.31857	0.03217	0.04773	0.03217	0.28298	0.03223	0.03217	0.05215	0.00163				279.58	0.11959	0.12234	0.03015	0.11935	0.03045	0.03283	0.03015	0.03015	0.03016	0.03015	-0.00275				280.33	0.26312	0.24918	0.03035	0.18738	0.03035	0.09197
	281.33	0.29925	0.31132	0.03887	0.04141	0.04096	0.28414	0.04163	0.03887	0.05865	-0.01207			281.35	0.31502	0.32141	0.03169	0.05218	0.03169	0.28201	0.03174	0.03169	0.05056	-0.00639				279.53	0.11124	0.12984	0.03007	0.12724	0.03036	0.03237	0.03007	0.03007	0.03008	0.03007	-0.0186				280.28	0.26604	0.23791	0.03002	0.18125	0.03002	0.08652
	281.28	0.33017	0.31857	0.03846	0.04185	0.04041	0.29202	0.04106	0.03846	0.05706	0.0116			281.3	0.33498	0.32457	0.03122	0.05787	0.03122	0.28007	0.03126	0.03122	0.04903	0.01041				279.48	0.13635	0.13548	0.03	0.13321	0.03028	0.03198	0.03	0.03	0.03	0.03	0.00086695				280.23	0.24139	0.22598	0.02968	0.17421	0.02968	0.08131
	281.23	0.30875	0.32515	0.038	0.04247	0.03982	0.29892	0.04045	0.038	0.05549	-0.0164			281.25	0.3523	0.3282	0.03071	0.06493	0.03071	0.27713	0.03075	0.03072	0.04753	0.0241				279.43	0.15584	0.13852	0.0299	0.13653	0.03017	0.03162	0.0299	0.0299	0.02991	0.0299	0.01732				280.18	0.22298	0.21357	0.02939	0.16643	0.02939	0.07639
	281.18	0.31207	0.33111	0.03758	0.04343	0.03927	0.30481	0.03989	0.03758	0.05402	-0.01904			281.2	0.35589	0.33251	0.03018	0.07355	0.03018	0.27324	0.0302	0.03018	0.04605	0.02338				279.38	0.13872	0.13849	0.02979	0.13674	0.03005	0.03128	0.02979	0.02979	0.0298	0.02979	0.000228763				280.13	0.19689	0.20085	0.02911	0.15808	0.02911	0.07176
	281.13	0.33356	0.33637	0.03715	0.04475	0.03873	0.30956	0.03932	0.03715	0.0526	-0.00281			281.15	0.36043	0.33773	0.02964	0.08392	0.02964	0.26844	0.02966	0.02964	0.04461	0.0227				279.33	0.13811	0.13537	0.0297	0.13383	0.02995	0.03099	0.0297	0.0297	0.0297	0.0297	0.00274				280.08	0.19047	0.18798	0.02888	0.14931	0.02888	0.06744
	281.08	0.34073	0.34093	0.03668	0.04649	0.03815	0.31308	0.03873	0.03668	0.0512	-0.000203073			281.1	0.35413	0.34401	0.02909	0.09615	0.02909	0.2628	0.0291	0.02909	0.04322	0.01012				279.28	0.12525	0.12953	0.0296	0.12816	0.02984	0.03073	0.0296	0.0296	0.0296	0.0296	-0.00428				280.03	0.17961	0.1751	0.02865	0.14025	0.02865	0.0634
	281.03	0.33128	0.34483	0.03621	0.04876	0.03758	0.31534	0.03813	0.03621	0.04985	-0.01355			281.05	0.36037	0.35153	0.02854	0.11036	0.02854	0.25637	0.02856	0.02855	0.04188	0.00884				279.23	0.11013	0.12164	0.02952	0.12043	0.02975	0.0305	0.02952	0.02952	0.02952	0.02952	-0.01151				279.98	0.17217	0.16236	0.02844	0.13107	0.02844	0.05964
	280.98	0.34109	0.34817	0.03574	0.05169	0.03702	0.31632	0.03755	0.03574	0.04855	-0.00708			281	0.38345	0.36032	0.02799	0.12651	0.02799	0.24921	0.028	0.02799	0.04057	0.02313				279.18	0.13726	0.11253	0.02944	0.11144	0.02967	0.0303	0.02944	0.02944	0.02945	0.02944	0.02473				279.93	0.15769	0.14988	0.02823	0.12188	0.02823	0.05615
	280.93	0.35825	0.351	0.03526	0.05537	0.03645	0.31597	0.03697	0.03526	0.04729	0.00725			280.95	0.39133	0.37036	0.0274	0.14452	0.0274	0.24137	0.02741	0.0274	0.03926	0.02097				279.13	0.0992	0.1029	0.02935	0.10193	0.02956	0.0301	0.02935	0.02935	0.02935	0.02935	-0.0037				279.88	0.14976	0.13782	0.02805	0.11285	0.02805	0.05294
	280.88	0.37093	0.35342	0.03476	0.05989	0.03586	0.31429	0.03636	0.03476	0.04605	0.01751			280.9	0.39114	0.38161	0.02679	0.16428	0.02679	0.23294	0.0268	0.02679	0.03798	0.00953				279.08	0.10387	0.09341	0.02929	0.09254	0.02949	0.02995	0.02929	0.02929	0.02929	0.02929	0.01046				279.83	0.1262	0.12627	0.02788	0.10408	0.02788	0.05
	280.83	0.37099	0.35559	0.03423	0.06541	0.03526	0.31128	0.03574	0.03423	0.04483	0.0154			280.85	0.41375	0.39387	0.02619	0.1855	0.02619	0.22401	0.02619	0.02619	0.03673	0.01988				279.03	0.10979	0.08444	0.02922	0.08367	0.02942	0.0298	0.02922	0.02922	0.02922	0.02922	0.02535				279.78	0.12254	0.11534	0.02774	0.09569	0.02774	0.04733
	280.78	0.36679	0.35768	0.0337	0.07205	0.03466	0.30701	0.03512	0.0337	0.04365	0.00911			280.8	0.40897	0.40685	0.02554	0.20781	0.02554	0.21464	0.02555	0.02554	0.03548	0.00212				278.98	0.09563	0.07624	0.02915	0.07554	0.02934	0.02966	0.02915	0.02915	0.02915	0.02915	0.01939				279.73	0.10697	0.10508	0.02761	0.08774	0.02761	0.04489
	280.73	0.3619	0.35987	0.03318	0.07995	0.03407	0.30154	0.03451	0.03318	0.04251	0.00203			280.75	0.41638	0.42019	0.0249	0.23077	0.0249	0.20496	0.02491	0.0249	0.03427	-0.00381				278.93	0.08136	0.06892	0.02909	0.0683	0.02927	0.02954	0.02909	0.02909	0.02909	0.02909	0.01244				279.68	0.10051	0.09554	0.0275	0.08029	0.0275	0.04269
	280.68	0.35922	0.36232	0.03267	0.08922	0.03349	0.29494	0.03392	0.03267	0.04141	-0.0031			280.7	0.41896	0.4334	0.02425	0.25381	0.02425	0.19502	0.02425	0.02425	0.03308	-0.01444				278.88	0.07596	0.06252	0.02905	0.06195	0.02922	0.02944	0.02905	0.02905	0.02905	0.02905	0.01344				279.63	0.0895	0.08676	0.02739	0.0734	0.02739	0.04071
	280.63	0.36907	0.36518	0.03215	0.09991	0.03292	0.28727	0.03333	0.03215	0.04036	0.00389			280.65	0.42626	0.44596	0.02359	0.27632	0.02359	0.18492	0.0236	0.02359	0.03191	-0.0197				278.83	0.07476	0.05698	0.029	0.05647	0.02917	0.02935	0.029	0.029	0.029	0.029	0.01778				279.58	0.08025	0.07875	0.02731	0.06708	0.02731	0.03893
	280.58	0.37409	0.36854	0.03163	0.11204	0.03234	0.27863	0.03273	0.03163	0.03931	0.00555			280.6	0.43266	0.45725	0.02292	0.2976	0.02292	0.17473	0.02292	0.02292	0.03075	-0.02459				278.78	0.06381	0.05223	0.02896	0.05177	0.02913	0.02926	0.02896	0.02896	0.02896	0.02896	0.01158				279.53	0.06251	0.07152	0.02723	0.06137	0.02723	0.03735
	280.53	0.39153	0.37249	0.03109	0.12556	0.03175	0.26912	0.03212	0.03109	0.03829	0.01904			280.55	0.44019	0.46666	0.02224	0.31699	0.02224	0.16453	0.02224	0.02224	0.02961	-0.02647				278.73	0.032	0.04821	0.02893	0.04779	0.02909	0.0292	0.02893	0.02893	0.02893	0.02893	-0.01621				279.48	0.06982	0.06506	0.02718	0.05625	0.02718	0.03596
	280.48	0.38467	0.37697	0.03052	0.14033	0.03114	0.25883	0.0315	0.03052	0.03727	0.0077			280.5	0.46424	0.47359	0.02154	0.33379	0.02154	0.1544	0.02155	0.02154	0.02849	-0.00935				278.68	0.04393	0.04483	0.02893	0.04445	0.02908	0.02916	0.02893	0.02893	0.02893	0.02893	-0.000900339				279.43	0.06279	0.05929	0.02712	0.05168	0.02712	0.0347
	280.43	0.38871	0.38193	0.02997	0.15617	0.03054	0.24792	0.03088	0.02997	0.03629	0.00678			280.45	0.47385	0.47747	0.02081	0.34738	0.02081	0.14437	0.02081	0.02081	0.02734	-0.00362				278.63	0.03956	0.04199	0.02892	0.04164	0.02906	0.02912	0.02892	0.02892	0.02892	0.02892	-0.00243				279.38	0.05398	0.05422	0.02707	0.04766	0.02707	0.0336
	280.38	0.39441	0.38711	0.02941	0.1727	0.02994	0.23651	0.03026	0.02941	0.03532	0.0073			280.4	0.45402	0.47787	0.02005	0.35726	0.02005	0.13451	0.02005	0.02005	0.0262	-0.02385				278.58	0.03661	0.03961	0.02891	0.03929	0.02905	0.02909	0.02891	0.02891	0.02891	0.02891	-0.003				279.33	0.04696	0.04979	0.02703	0.04417	0.02703	0.03264
	280.33	0.38457	0.39216	0.02883	0.18946	0.02933	0.2247	0.02964	0.02883	0.03437	-0.00759			280.35	0.46836	0.47449	0.01933	0.36308	0.01933	0.12495	0.01933	0.01933	0.02511	-0.00613				278.53	0.03812	0.03764	0.0289	0.03735	0.02903	0.02906	0.0289	0.0289	0.0289	0.0289	0.000481613				279.28	0.04621	0.04597	0.027	0.04115	0.027	0.0318
	280.28	0.39807	0.39664	0.02828	0.20586	0.02873	0.21266	0.02903	0.02828	0.03346	0.00143			280.3	0.47342	0.46706	0.01858	0.36455	0.01858	0.11566	0.01858	0.01858	0.02402	0.00636				278.48	0.0489	0.036	0.02889	0.03574	0.02902	0.02903	0.02889	0.02889	0.02889	0.02889	0.0129				279.23	0.03395	0.04267	0.02698	0.03857	0.02698	0.03106
	280.23	0.39769	0.39991	0.0277	0.22118	0.02812	0.20046	0.0284	0.0277	0.03254	-0.00222			280.25	0.45072	0.45558	0.01782	0.36158	0.01782	0.1067	0.01783	0.01782	0.02294	-0.00485				278.43	0.03902	0.03464	0.02887	0.03439	0.029	0.02899	0.02887	0.02887	0.02887	0.02887	0.00438				279.18	0.05448	0.03988	0.02697	0.03639	0.02697	0.03044
	280.18	0.38732	0.40136	0.02712	0.23467	0.02751	0.18822	0.02778	0.02712	0.03165	-0.01404			280.2	0.44766	0.44018	0.0171	0.35432	0.0171	0.09816	0.0171	0.0171	0.02191	0.00748				278.38	0.01504	0.03352	0.02887	0.0333	0.02898	0.02897	0.02887	0.02887	0.02887	0.02887	-0.01848				279.13	0.04495	0.03748	0.02693	0.03453	0.02693	0.02986
	280.13	0.38582	0.40036	0.02655	0.2456	0.02692	0.17609	0.02717	0.02655	0.03079	-0.01454			280.15	0.44172	0.42111	0.01639	0.34296	0.01639	0.09001	0.01639	0.01639	0.02091	0.02061				278.33	0.02637	0.03263	0.02888	0.03243	0.02899	0.02897	0.02888	0.02888	0.02888	0.02888	-0.00626				279.08	0.02378	0.03548	0.0269	0.03299	0.0269	0.02938
	280.08	0.37776	0.39631	0.02599	0.25328	0.02633	0.16414	0.02657	0.02599	0.02995	-0.01855			280.1	0.42494	0.3988	0.01568	0.32793	0.01568	0.0823	0.01568	0.01568	0.01993	0.02614				278.28	0.04706	0.0319	0.02888	0.03171	0.02899	0.02896	0.02888	0.02888	0.02888	0.02888	0.01516				279.03	0.04257	0.03384	0.02691	0.03175	0.02691	0.02899
	280.03	0.379	0.38879	0.02544	0.2572	0.02575	0.15248	0.02598	0.02544	0.02914	-0.00979			280.05	0.4008	0.37378	0.015	0.30975	0.015	0.07504	0.015	0.015	0.01899	0.02702				278.23	0.03965	0.03128	0.02886	0.0311	0.02897	0.02893	0.02886	0.02886	0.02886	0.02886	0.00837				278.98	0.03428	0.03245	0.02689	0.0307	0.02689	0.02863
	279.98	0.37136	0.37758	0.02488	0.25706	0.02517	0.14116	0.02539	0.02488	0.02834	-0.00622			280	0.3799	0.3467	0.01435	0.28905	0.01435	0.06826	0.01435	0.01435	0.0181	0.0332				278.18	0.03254	0.03079	0.02885	0.03062	0.02896	0.02891	0.02885	0.02885	0.02885	0.02885	0.00175				278.93	0.04018	0.03132	0.02688	0.02986	0.02688	0.02833
	279.93	0.37116	0.36272	0.02434	0.25284	0.02461	0.13026	0.02482	0.02434	0.02757	0.00844			279.95	0.32998	0.31821	0.01375	0.26649	0.01375	0.06195	0.01375	0.01375	0.01727	0.01177				278.13	0.01855	0.03039	0.02885	0.03024	0.02895	0.0289	0.02885	0.02885	0.02885	0.02885	-0.01184				278.88	0.0455	0.03039	0.02686	0.02917	0.02686	0.02807
	279.88	0.3689	0.34451	0.0238	0.24478	0.02404	0.11984	0.02424	0.0238	0.02681	0.02439			279.9	0.29479	0.28903	0.01322	0.24279	0.01322	0.05615	0.01322	0.01322	0.01652	0.00576				278.08	0.03316	0.03009	0.02886	0.02995	0.02895	0.02891	0.02886	0.02886	0.02886	0.02886	0.00307				278.83	0.00905	0.02963	0.02683	0.02862	0.02683	0.02783
	279.83	0.34453	0.32346	0.02326	0.23334	0.02348	0.10992	0.02367	0.02326	0.02606	0.02107			279.85	0.25424	0.25982	0.01275	0.21863	0.01275	0.05084	0.01275	0.01275	0.01585	-0.00558				278.03	0.0251	0.02983	0.02886	0.0297	0.02895	0.0289	0.02886	0.02886	0.02886	0.02886	-0.00473				278.78	0.03029	0.02905	0.02686	0.02822	0.02686	0.02768
	279.78	0.32066	0.30029	0.02275	0.21922	0.02296	0.1006	0.02314	0.02275	0.02537	0.02037			279.8	0.22352	0.23119	0.01235	0.19462	0.01235	0.04601	0.01235	0.01235	0.01526	-0.00767				277.98	0.0336	0.02964	0.02886	0.02951	0.02895	0.02889	0.02886	0.02886	0.02886	0.02886	0.00396				278.73	0.01963	0.02857	0.02685	0.02789	0.02685	0.02753
	279.73	0.29505	0.27577	0.02229	0.20317	0.02248	0.09189	0.02265	0.02229	0.02473	0.01928			279.75	0.19868	0.20369	0.012	0.17132	0.012	0.04163	0.012	0.012	0.01473	-0.00501				277.93	0.0478	0.02947	0.02886	0.02936	0.02894	0.02889	0.02886	0.02886	0.02886	0.02886	0.01833				278.68	0.02297	0.0282	0.02686	0.02764	0.02686	0.02742
	279.68	0.23484	0.25066	0.02186	0.18592	0.02204	0.0838	0.0222	0.02186	0.02414	-0.01582			279.7	0.1683	0.17773	0.01169	0.14918	0.01169	0.03767	0.01169	0.01169	0.01424	-0.00943				277.88	0.02905	0.02933	0.02884	0.02923	0.02892	0.02886	0.02884	0.02884	0.02884	0.02884	-0.000281693				278.63	0.01806	0.02791	0.02687	0.02745	0.02687	0.02732
	279.63	0.21983	0.22575	0.02152	0.16829	0.02169	0.07638	0.02184	0.02152	0.02365	-0.00592			279.65	0.13558	0.15366	0.01142	0.12856	0.01142	0.03412	0.01142	0.01142	0.01382	-0.01808				277.83	0.04666	0.02923	0.02884	0.02913	0.02892	0.02886	0.02884	0.02884	0.02884	0.02884	0.01743				278.58	0.04325	0.02769	0.02688	0.02731	0.02688	0.02725
	279.58	0.19883	0.20157	0.02121	0.15078	0.02137	0.06957	0.02151	0.02121	0.02319	-0.00274			279.6	0.11536	0.13174	0.01122	0.10974	0.01122	0.03097	0.01122	0.01122	0.01347	-0.01638				277.78	0.01435	0.02914	0.02882	0.02905	0.0289	0.02884	0.02882	0.02882	0.02882	0.02882	-0.01479				278.53	0.03357	0.02748	0.02686	0.02717	0.02686	0.02716
	279.53	0.18672	0.17863	0.02094	0.13394	0.02108	0.06337	0.02121	0.02094	0.02278	0.00808			279.55	0.09694	0.11208	0.01104	0.09286	0.01104	0.02816	0.01104	0.01104	0.01315	-0.01514				277.73	0.01919	0.02909	0.02884	0.029	0.02891	0.02885	0.02884	0.02884	0.02884	0.02884	-0.0099				278.48	0.03014	0.02733	0.02685	0.02708	0.02685	0.02709
	279.48	0.16028	0.15728	0.02068	0.11812	0.02081	0.05774	0.02093	0.02068	0.02239	0.003			279.5	0.08735	0.09472	0.0109	0.07798	0.0109	0.02567	0.0109	0.0109	0.01287	-0.00737				277.68	0.02318	0.02905	0.02884	0.02897	0.02891	0.02886	0.02884	0.02884	0.02884	0.02884	-0.00587				278.43	0.0173	0.02721	0.02684	0.02701	0.02684	0.02704
	279.43	0.13438	0.13773	0.02046	0.10357	0.02058	0.05267	0.0207	0.02046	0.02205	-0.00335			279.45	0.06938	0.07962	0.01077	0.06507	0.01077	0.02348	0.01077	0.01077	0.01262	-0.01024				277.63	0.02318	0.02902	0.02885	0.02894	0.02892	0.02886	0.02885	0.02885	0.02885	0.02885	-0.00584				278.38	0.03894	0.02714	0.02685	0.02698	0.02685	0.02701
	279.38	0.11483	0.12014	0.02028	0.09045	0.02039	0.04815	0.0205	0.02028	0.02176	-0.00531			279.4	0.07573	0.06667	0.01068	0.05406	0.01068	0.02156	0.01068	0.01068	0.01241	0.00906				277.58	0.01526	0.029	0.02885	0.02892	0.02892	0.02886	0.02885	0.02885	0.02885	0.02885	-0.01374				278.33	0.02316	0.02705	0.02684	0.02692	0.02684	0.02696
	279.33	0.10479	0.1045	0.02013	0.07881	0.02023	0.04413	0.02034	0.02013	0.02151	0.000293464			279.35	0.0553	0.05569	0.01057	0.04479	0.01057	0.01985	0.01057	0.01057	0.01219	-0.000393223				277.53	0.02359	0.02899	0.02887	0.02892	0.02893	0.02888	0.02887	0.02887	0.02887	0.02887	-0.0054				278.28	0.02575	0.02701	0.02684	0.0269	0.02684	0.02694
	279.28	0.06825	0.09076	0.02	0.06862	0.02009	0.04057	0.02019	0.02	0.02128	-0.02251			279.3	0.04936	0.04655	0.01049	0.03715	0.01049	0.01838	0.01049	0.01049	0.01201	0.00281				277.48	0.01981	0.02898	0.02887	0.02891	0.02893	0.02888	0.02887	0.02887	0.02887	0.02887	-0.00917				278.23	0.03295	0.02697	0.02684	0.02689	0.02684	0.02692
	279.23	0.06392	0.07886	0.01992	0.05985	0.02001	0.03747	0.0201	0.01992	0.02111	-0.01494			279.25	0.0404	0.03902	0.01043	0.03092	0.01043	0.0171	0.01043	0.01043	0.01185	0.00138				277.43	0.02609	0.02897	0.02888	0.02891	0.02894	0.02889	0.02888	0.02888	0.02888	0.02888	-0.00288				278.18	0.0456	0.02693	0.02684	0.02687	0.02684	0.0269
	279.18	0.06179	0.06862	0.01985	0.05237	0.01993	0.03476	0.02002	0.01985	0.02096	-0.00683			279.2	0.03615	0.03289	0.01038	0.02594	0.01038	0.01601	0.01038	0.01038	0.0117	0.00326				277.38	0.03144	0.02896	0.02888	0.0289	0.02894	0.02889	0.02888	0.02888	0.02888	0.02888	0.00248				278.13	0.03332	0.02688	0.02681	0.02683	0.02681	0.02686
	279.13	0.07427	0.0599	0.01979	0.04605	0.01986	0.03238	0.01994	0.01979	0.02081	0.01437			279.15	0.03775	0.02796	0.01034	0.022	0.01034	0.01506	0.01034	0.01034	0.01157	0.00979				277.33	0.03051	0.02895	0.02888	0.02889	0.02893	0.02888	0.02888	0.02888	0.02888	0.02888	0.00156				278.08	0.02169	0.02686	0.0268	0.02681	0.0268	0.02684
	279.08	0.06865	0.05249	0.0197	0.04073	0.01977	0.0303	0.01985	0.0197	0.02065	0.01616			279.1	0.04435	0.02403	0.01029	0.01892	0.01029	0.01425	0.01029	0.01029	0.01145	0.02032				277.28	0.03996	0.02894	0.02888	0.02889	0.02893	0.02888	0.02888	0.02888	0.02888	0.02888	0.01102				278.03	0.02354	0.02685	0.02681	0.02682	0.02681	0.02684
	279.03	0.05527	0.04629	0.01963	0.03634	0.01969	0.0285	0.01976	0.01963	0.02051	0.00898			279.05	0.03308	0.02091	0.01023	0.01654	0.01023	0.01353	0.01023	0.01023	0.01131	0.01217				277.23	0.02855	0.02893	0.02887	0.02888	0.02892	0.02887	0.02887	0.02887	0.02887	0.02887	-0.000376884				277.98	0.02402	0.02684	0.02681	0.02682	0.02681	0.02684
	278.98	0.03751	0.04115	0.01957	0.03275	0.01962	0.02696	0.0197	0.01957	0.02039	-0.00364			279	0.02462	0.01849	0.0102	0.01474	0.0102	0.01293	0.0102	0.0102	0.0112	0.00613				277.18	0.03763	0.02892	0.02887	0.02887	0.02891	0.02887	0.02887	0.02887	0.02887	0.02887	0.00871				277.93	0.02218	0.02684	0.02682	0.02682	0.02682	0.02683
	278.93	0.05265	0.03691	0.01954	0.02985	0.01959	0.02567	0.01966	0.01954	0.0203	0.01574			278.95	0.02752	0.01661	0.01017	0.01341	0.01017	0.01243	0.01017	0.01017	0.01111	0.01091				277.13	0.03598	0.02891	0.02886	0.02886	0.0289	0.02886	0.02886	0.02886	0.02886	0.02886	0.00707				277.88	0.03279	0.02684	0.02682	0.02683	0.02682	0.02684
	278.88	0.03788	0.03342	0.01949	0.0275	0.01954	0.02455	0.0196	0.01949	0.02019	0.00446			278.9	0.0208	0.01516	0.01014	0.01242	0.01014	0.012	0.01014	0.01014	0.01102	0.00564				277.08	0.01349	0.0289	0.02885	0.02886	0.0289	0.02886	0.02885	0.02885	0.02885	0.02885	-0.01541				277.83	0.01847	0.02683	0.02681	0.02682	0.02681	0.02683
	278.83	0.0378	0.03059	0.01946	0.02563	0.0195	0.02362	0.01956	0.01946	0.02011	0.00721			278.85	0.02189	0.01405	0.01012	0.0117	0.01012	0.01165	0.01012	0.01012	0.01095	0.00784				277.03	0.03436	0.02891	0.02887	0.02887	0.02891	0.02887	0.02887	0.02887	0.02887	0.02887	0.00545				277.78	0.02231	0.02684	0.02683	0.02683	0.02683	0.02683
	278.78	0.02429	0.02829	0.01943	0.02415	0.01947	0.02283	0.01953	0.01943	0.02004	-0.004			278.8	0.01802	0.0132	0.01011	0.01119	0.01011	0.01135	0.01011	0.01011	0.01087	0.00482				276.98	0.02263	0.02891	0.02886	0.02886	0.0289	0.02886	0.02886	0.02886	0.02886	0.02886	-0.00628				277.73	0.03925	0.02684	0.02683	0.02683	0.02683	0.02684
	278.73	0.03476	0.02646	0.01942	0.02301	0.01946	0.02219	0.01951	0.01942	0.01998	0.0083			278.75	0.01979	0.01255	0.01009	0.01082	0.01009	0.01111	0.01009	0.01009	0.01081	0.00724				276.93	0.02185	0.02891	0.02887	0.02887	0.02891	0.02887	0.02887	0.02887	0.02887	0.02887	-0.00706				277.68	0.03631	0.02682	0.02681	0.02682	0.02681	0.02682
	278.68	0.03072	0.02497	0.0194	0.0221	0.01943	0.02164	0.01948	0.0194	0.01992	0.00575			278.7	0.0199	0.01205	0.01008	0.01056	0.01008	0.0109	0.01008	0.01008	0.01074	0.00785				276.88	0.00579	0.02891	0.02887	0.02888	0.02891	0.02888	0.02887	0.02887	0.02887	0.02887	-0.02312				277.63	0.0331	0.02681	0.0268	0.0268	0.0268	0.02681
	278.63	0.03947	0.02379	0.01938	0.0214	0.01941	0.02119	0.01946	0.01938	0.01986	0.01568			278.65	0.02514	0.01167	0.01006	0.01038	0.01006	0.01072	0.01006	0.01006	0.01068	0.01347				276.83	0.01428	0.02893	0.0289	0.0289	0.02893	0.0289	0.0289	0.0289	0.0289	0.0289	-0.01465				277.58	0.02754	0.0268	0.02679	0.02679	0.02679	0.0268
	278.58	0.01623	0.02284	0.01935	0.02085	0.01938	0.0208	0.01942	0.01935	0.01979	-0.00661			278.6	0.02623	0.01136	0.01003	0.01024	0.01003	0.01057	0.01003	0.01003	0.01061	0.01487				276.78	0.03134	0.02894	0.02891	0.02891	0.02894	0.02891	0.02891	0.02891	0.02891	0.02891	0.0024				277.53	0.02297	0.02679	0.02679	0.02679	0.02679	0.02679
	278.53	0.02109	0.02212	0.01936	0.02046	0.01938	0.02052	0.01942	0.01936	0.01976	-0.00103			278.55	0.01465	0.01111	0.01001	0.01014	0.01001	0.01044	0.01001	0.01001	0.01055	0.00354				276.73	0.00549	0.02894	0.02891	0.02891	0.02894	0.02891	0.02891	0.02891	0.02891	0.02891	-0.02345				277.48	0.00723	0.0268	0.0268	0.0268	0.0268	0.0268
	278.48	0.00902	0.02154	0.01935	0.02016	0.01938	0.02028	0.01941	0.01935	0.01973	-0.01252			278.5	0.0184	0.01093	0.01	0.01009	0.01	0.01034	0.01	0.01	0.0105	0.00747				276.68	0.01546	0.02896	0.02893	0.02893	0.02896	0.02893	0.02893	0.02893	0.02893	0.02893	-0.0135				277.43	0.01691	0.02683	0.02682	0.02682	0.02682	0.02683
	278.43	0.02987	0.02111	0.01937	0.01995	0.01939	0.0201	0.01942	0.01937	0.01972	0.00876			278.45	0.01925	0.01078	0.00999	0.01004	0.00999	0.01026	0.00999	0.00999	0.01045	0.00847				276.63	0.03774	0.02897	0.02894	0.02894	0.02897	0.02894	0.02894	0.02894	0.02894	0.02894	0.00877				277.38	0.01694	0.02684	0.02684	0.02684	0.02684	0.02684
	278.38	0.01901	0.02074	0.01935	0.01977	0.01937	0.01993	0.0194	0.01935	0.01968	-0.00173			278.4	0.02337	0.01065	0.00997	0.01	0.00997	0.01019	0.00997	0.00997	0.0104	0.01272				276.58	0.01826	0.02896	0.02893	0.02893	0.02896	0.02893	0.02893	0.02893	0.02893	0.02893	-0.0107				277.33	0.03256	0.02685	0.02685	0.02685	0.02685	0.02685
	278.33	0.01045	0.02047	0.01935	0.01965	0.01937	0.0198	0.0194	0.01935	0.01965	-0.01002			278.35	0.02207	0.01054	0.00995	0.00997	0.00995	0.01012	0.00995	0.00995	0.01035	0.01153				276.53	0.0398	0.02897	0.02894	0.02894	0.02897	0.02894	0.02894	0.02894	0.02894	0.02894	0.01083				277.28	0.03122	0.02685	0.02684	0.02684	0.02684	0.02684
	278.28	0.0269	0.02027	0.01937	0.01958	0.01938	0.01972	0.01941	0.01937	0.01964	0.00663			278.3	0.01067	0.01045	0.00993	0.00994	0.00993	0.01006	0.00993	0.00993	0.0103	0.000222022				276.48	0.02944	0.02896	0.02893	0.02893	0.02896	0.02893	0.02893	0.02893	0.02893	0.02893	0.000483066				277.23	0.02886	0.02684	0.02684	0.02684	0.02684	0.02684
	278.23	0.03344	0.02009	0.01936	0.01951	0.01937	0.01963	0.0194	0.01936	0.01961	0.01335			278.25	0.00939	0.01039	0.00993	0.00993	0.00993	0.01003	0.00993	0.00993	0.01027	-0.000996338				276.43	0.04111	0.02896	0.02893	0.02893	0.02896	0.02893	0.02893	0.02893	0.02893	0.02893	0.01215				277.18	0.02309	0.02684	0.02684	0.02684	0.02684	0.02684
	278.18	0.00756	0.01993	0.01933	0.01944	0.01935	0.01954	0.01937	0.01933	0.01957	-0.01237			278.2	0.01943	0.01034	0.00993	0.00993	0.00993	0.01001	0.00993	0.00993	0.01025	0.00909				276.38	0.01809	0.02894	0.02892	0.02892	0.02894	0.02892	0.02892	0.02892	0.02892	0.02892	-0.01085				277.13	0.01574	0.02684	0.02684	0.02684	0.02684	0.02684
	278.13	0.02396	0.01985	0.01935	0.01942	0.01936	0.01951	0.01939	0.01935	0.01957	0.00411			278.15	0.01942	0.01028	0.00991	0.00991	0.00991	0.00997	0.00991	0.00991	0.01021	0.00914				276.33	0.02324	0.02895	0.02893	0.02893	0.02895	0.02893	0.02893	0.02893	0.02893	0.02893	-0.00571				277.08	0.01042	0.02686	0.02686	0.02686	0.02686	0.02686
	278.08	0.02131	0.01976	0.01934	0.01939	0.01936	0.01947	0.01938	0.01934	0.01954	0.00155			278.1	0.01559	0.01022	0.0099	0.0099	0.0099	0.00994	0.0099	0.0099	0.01017	0.00537				276.28	0.03297	0.02896	0.02893	0.02893	0.02896	0.02893	0.02893	0.02893	0.02893	0.02893	0.00401				277.03	0.01165	0.02688	0.02688	0.02688	0.02688	0.02688
	278.03	0.02315	0.01969	0.01934	0.01938	0.01935	0.01944	0.01937	0.01934	0.01952	0.00346			278.05	0.00933	0.01018	0.00989	0.00989	0.00989	0.00992	0.00989	0.00989	0.01015	-0.00085353				276.23	0.05647	0.02895	0.02893	0.02893	0.02895	0.02893	0.02893	0.02893	0.02893	0.02893	0.02752				276.98	0.01709	0.0269	0.0269	0.0269	0.0269	0.0269
	277.98	0.0199	0.01963	0.01934	0.01936	0.01934	0.01941	0.01936	0.01934	0.0195	0.000265721			278	0.00484	0.01016	0.00989	0.00989	0.00989	0.00992	0.00989	0.00989	0.01013	-0.00532				276.18	0.03832	0.02893	0.02891	0.02891	0.02893	0.02891	0.02891	0.02891	0.02891	0.02891	0.00939				276.93	0.01922	0.02691	0.02691	0.02691	0.02691	0.02691
	277.93	0.02177	0.01959	0.01933	0.01935	0.01934	0.01939	0.01936	0.01933	0.01949	0.00218			277.95	0.01578	0.01014	0.0099	0.0099	0.0099	0.00992	0.0099	0.0099	0.01012	0.00564				276.13	0.03356	0.02892	0.0289	0.0289	0.02892	0.0289	0.0289	0.0289	0.0289	0.0289	0.00464				276.88	0.03828	0.02693	0.02693	0.02693	0.02693	0.02693
	277.88	0.02108	0.01955	0.01933	0.01934	0.01934	0.01937	0.01935	0.01933	0.01947	0.00153			277.9	0.02012	0.01011	0.00989	0.00989	0.00989	0.0099	0.00989	0.00989	0.01009	0.01001				276.08	0.02106	0.02891	0.02889	0.02889	0.02891	0.02889	0.02889	0.02889	0.02889	0.02889	-0.00785				276.83	0.04621	0.02691	0.02691	0.02691	0.02691	0.02691
	277.83	0.02211	0.01952	0.01933	0.01933	0.01933	0.01936	0.01935	0.01933	0.01946	0.00259			277.85	0.01302	0.01007	0.00987	0.00987	0.00987	0.00988	0.00987	0.00987	0.01006	0.00295				276.03	0.01463	0.02892	0.0289	0.0289	0.02892	0.0289	0.0289	0.0289	0.0289	0.0289	-0.01429				276.78	0.04818	0.02688	0.02688	0.02688	0.02688	0.02688
	277.78	0.000220985	0.0195	0.01932	0.01933	0.01933	0.01935	0.01934	0.01932	0.01944	-0.01928			277.8	0.0059	0.01005	0.00986	0.00986	0.00986	0.00987	0.00986	0.00986	0.01004	-0.00415				275.98	0.03404	0.02893	0.02891	0.02891	0.02893	0.02891	0.02891	0.02891	0.02891	0.02891	0.00511				276.73	0.01861	0.02685	0.02685	0.02685	0.02685	0.02685
	277.73	0.01298	0.01951	0.01935	0.01936	0.01936	0.01937	0.01937	0.01935	0.01946	-0.00653			277.75	0.01325	0.01004	0.00987	0.00987	0.00987	0.00988	0.00987	0.00987	0.01003	0.00321				275.93	0.02709	0.02893	0.02891	0.02891	0.02893	0.02891	0.02891	0.02891	0.02891	0.02891	-0.00184				276.68	0.02835	0.02686	0.02686	0.02686	0.02686	0.02686
	277.68	0.01548	0.0195	0.01936	0.01937	0.01937	0.01938	0.01938	0.01936	0.01946	-0.00402			277.7	0.01134	0.01002	0.00986	0.00986	0.00986	0.00987	0.00986	0.00986	0.01002	0.00132				275.88	0.01306	0.02893	0.02891	0.02891	0.02893	0.02891	0.02891	0.02891	0.02891	0.02891	-0.01587				276.63	0.02018	0.02686	0.02686	0.02686	0.02686	0.02686
	277.63	0.02251	0.01949	0.01937	0.01937	0.01937	0.01938	0.01939	0.01937	0.01946	0.00302			277.65	0	0.01001	0.00986	0.00986	0.00986	0.00987	0.00986	0.00986	0.01	-0.01001				275.83	0.02945	0.02894	0.02892	0.02892	0.02894	0.02892	0.02892	0.02892	0.02892	0.02892	0.000510648				276.58	0.00927	0.02687	0.02687	0.02687	0.02687	0.02687
	277.58	0.0211	0.01948	0.01936	0.01937	0.01937	0.01937	0.01938	0.01936	0.01945	0.00162			277.6	0.00472	0.01001	0.00988	0.00988	0.00988	0.00988	0.00988	0.00988	0.01001	-0.00529				275.78	0.00232	0.02894	0.02892	0.02892	0.02894	0.02892	0.02892	0.02892	0.02892	0.02892	-0.02662				276.53	0.01128	0.0269	0.0269	0.0269	0.0269	0.0269
	277.53	0.02057	0.01946	0.01936	0.01936	0.01937	0.01937	0.01938	0.01936	0.01944	0.00111			277.55	0.01469	0.01001	0.00989	0.00989	0.00989	0.00989	0.00989	0.00989	0.01001	0.00468				275.73	0.02174	0.02896	0.02895	0.02895	0.02896	0.02895	0.02895	0.02895	0.02895	0.02895	-0.00722				276.48	0.01694	0.02692	0.02692	0.02692	0.02692	0.02692
	277.48	0.00925	0.01945	0.01936	0.01936	0.01936	0.01936	0.01937	0.01936	0.01943	-0.0102			277.5	0.01199	0.00999	0.00988	0.00988	0.00988	0.00988	0.00988	0.00988	0.00999	0.002				275.68	0.01729	0.02897	0.02895	0.02895	0.02897	0.02895	0.02895	0.02895	0.02895	0.02895	-0.01168				276.43	0.02019	0.02693	0.02693	0.02693	0.02693	0.02693
	277.43	0.01438	0.01946	0.01938	0.01938	0.01938	0.01938	0.01939	0.01938	0.01944	-0.00508			277.45	0.01245	0.00998	0.00988	0.00988	0.00988	0.00988	0.00988	0.00988	0.00998	0.00247				275.63	0.03625	0.02898	0.02896	0.02896	0.02898	0.02896	0.02896	0.02896	0.02896	0.02896	0.00727				276.38	0.00714	0.02694	0.02694	0.02694	0.02694	0.02694
	277.38	0.01081	0.01946	0.01938	0.01938	0.01939	0.01939	0.01939	0.01938	0.01944	-0.00865			277.4	0.00148	0.00997	0.00987	0.00987	0.00987	0.00987	0.00987	0.00987	0.00997	-0.00849				275.58	0.01898	0.02897	0.02896	0.02896	0.02897	0.02896	0.02896	0.02896	0.02896	0.02896	-0.00999				276.33	0.03832	0.02697	0.02697	0.02697	0.02697	0.02697
	277.33	0.00985	0.01947	0.0194	0.0194	0.0194	0.0194	0.01941	0.0194	0.01945	-0.00962			277.35	0.00712	0.00997	0.00989	0.00989	0.00989	0.00989	0.00989	0.00989	0.00997	-0.00285				275.53	0.02181	0.02898	0.02897	0.02897	0.02898	0.02897	0.02897	0.02897	0.02897	0.02897	-0.00717				276.28	0.02684	0.02695	0.02695	0.02695	0.02695	0.02695
	277.28	0.01324	0.01947	0.01941	0.01941	0.01941	0.01941	0.01942	0.01941	0.01946	-0.00623			277.3	0.00585	0.00997	0.00989	0.00989	0.00989	0.00989	0.00989	0.00989	0.00997	-0.00412				275.48	0.04669	0.02898	0.02897	0.02897	0.02898	0.02897	0.02897	0.02897	0.02897	0.02897	0.01771				276.23	0.02315	0.02695	0.02695	0.02695	0.02695	0.02695
	277.23	0.01819	0.01948	0.01942	0.01942	0.01942	0.01942	0.01943	0.01942	0.01947	-0.00129			277.25	0.00997	0.00997	0.0099	0.0099	0.0099	0.0099	0.0099	0.0099	0.00997	-1.6503e-06				275.43	0.03648	0.02897	0.02896	0.02896	0.02897	0.02896	0.02896	0.02896	0.02896	0.02896	0.00751				276.18	0.03438	0.02696	0.02696	0.02696	0.02696	0.02696
	277.18	0.00647	0.01948	0.01942	0.01942	0.01943	0.01942	0.01943	0.01942	0.01947	-0.01301			277.2	0.00734	0.00997	0.0099	0.0099	0.0099	0.0099	0.0099	0.0099	0.00997	-0.00263				275.38	0.03176	0.02896	0.02895	0.02895	0.02896	0.02895	0.02895	0.02895	0.02895	0.02895	0.0028				276.13	0.03482	0.02695	0.02695	0.02695	0.02695	0.02695
	277.13	0.01077	0.01949	0.01944	0.01944	0.01945	0.01944	0.01945	0.01944	0.01948	-0.00872			277.15	0.00705	0.00996	0.0099	0.0099	0.0099	0.0099	0.0099	0.0099	0.00996	-0.00291				275.33	0.03565	0.02896	0.02895	0.02895	0.02896	0.02895	0.02895	0.02895	0.02895	0.02895	0.00669				276.08	0.01438	0.02694	0.02694	0.02694	0.02694	0.02694
	277.08	0	0.0195	0.01946	0.01946	0.01946	0.01946	0.01946	0.01946	0.01949	-0.0195			277.1	0.00266	0.00996	0.00991	0.00991	0.00991	0.00991	0.00991	0.00991	0.00996	-0.0073				275.28	0.04609	0.02895	0.02894	0.02894	0.02895	0.02894	0.02894	0.02894	0.02894	0.02894	0.01714				276.03	0.02951	0.02696	0.02696	0.02696	0.02696	0.02696
	277.03	0.00998	0.01953	0.01949	0.01949	0.01949	0.01949	0.01949	0.01949	0.01952	-0.00955			277.05	0.00463	0.00997	0.00992	0.00992	0.00992	0.00992	0.00992	0.00992	0.00997	-0.00534				275.23	0.03999	0.02894	0.02893	0.02893	0.02894	0.02893	0.02893	0.02893	0.02893	0.02893	0.01105				275.98	0.01912	0.02695	0.02695	0.02695	0.02695	0.02695
	276.98	0.00903	0.01954	0.0195	0.0195	0.0195	0.0195	0.01951	0.0195	0.01953	-0.01051			277	0.00705	0.00998	0.00993	0.00993	0.00993	0.00993	0.00993	0.00993	0.00998	-0.00293				275.18	0.02995	0.02893	0.02892	0.02892	0.02893	0.02892	0.02892	0.02892	0.02892	0.02892	0.00102				275.93	0.01388	0.02696	0.02696	0.02696	0.02696	0.02696
	276.93	0.01199	0.01955	0.01952	0.01952	0.01952	0.01952	0.01952	0.01952	0.01955	-0.00756			276.95	0.01161	0.00998	0.00993	0.00993	0.00993	0.00993	0.00993	0.00993	0.00998	0.00163				275.13	0.01955	0.02892	0.02892	0.02892	0.02892	0.02892	0.02892	0.02892	0.02892	0.02892	-0.00937				275.88	0.02281	0.02698	0.02698	0.02698	0.02698	0.02698
	276.88	0.01952	0.01956	0.01953	0.01953	0.01953	0.01953	0.01954	0.01953	0.01956	-4.08627e-05			276.9	0.00897	0.00997	0.00993	0.00993	0.00993	0.00993	0.00993	0.00993	0.00997	-0.001				275.08	0.01843	0.02893	0.02892	0.02892	0.02893	0.02892	0.02892	0.02892	0.02892	0.02892	-0.0105				275.83	0.02297	0.02699	0.02699	0.02699	0.02699	0.02699
	276.83	0.02746	0.01956	0.01953	0.01953	0.01953	0.01953	0.01954	0.01953	0.01955	0.0079			276.85	0.0084	0.00997	0.00993	0.00993	0.00993	0.00993	0.00993	0.00993	0.00997	-0.00157				275.03	0.0414	0.02894	0.02893	0.02893	0.02894	0.02893	0.02893	0.02893	0.02893	0.02893	0.01246				275.78	0.00559	0.02699	0.02699	0.02699	0.02699	0.02699
	276.78	0.01579	0.01954	0.01952	0.01952	0.01952	0.01952	0.01952	0.01952	0.01954	-0.00375			276.8	0.0107	0.00997	0.00993	0.00993	0.00993	0.00993	0.00993	0.00993	0.00997	0.000731828				274.98	0.05037	0.02893	0.02892	0.02892	0.02893	0.02892	0.02892	0.02892	0.02892	0.02892	0.02144				275.73	0.02444	0.02702	0.02702	0.02702	0.02702	0.02702
	276.73	0.0089	0.01955	0.01952	0.01952	0.01953	0.01952	0.01953	0.01952	0.01954	-0.01065			276.75	0.01111	0.00996	0.00993	0.00993	0.00993	0.00993	0.00993	0.00993	0.00996	0.00115				274.93	0.02807	0.02891	0.0289	0.0289	0.02891	0.0289	0.0289	0.0289	0.0289	0.0289	-0.000840509				275.68	0.03574	0.02703	0.02703	0.02703	0.02703	0.02703
	276.68	0.01688	0.01956	0.01954	0.01954	0.01954	0.01954	0.01954	0.01954	0.01956	-0.00268			276.7	0.00852	0.00996	0.00993	0.00993	0.00993	0.00993	0.00993	0.00993	0.00996	-0.00144				274.88	0.01957	0.02891	0.0289	0.0289	0.02891	0.0289	0.0289	0.0289	0.0289	0.0289	-0.00934				275.63	0.02796	0.02701	0.02701	0.02701	0.02701	0.02701
	276.63	0.00429	0.01956	0.01955	0.01955	0.01955	0.01955	0.01955	0.01955	0.01956	-0.01527			276.65	0.0076	0.00996	0.00993	0.00993	0.00993	0.00993	0.00993	0.00993	0.00996	-0.00236				274.83	0.02928	0.02892	0.02891	0.02891	0.02892	0.02891	0.02891	0.02891	0.02891	0.02891	0.000361098				275.58	0.01775	0.02701	0.02701	0.02701	0.02701	0.02701
	276.58	0.00172	0.01959	0.01957	0.01957	0.01957	0.01957	0.01957	0.01957	0.01958	-0.01787			276.6	0.01126	0.00996	0.00994	0.00994	0.00994	0.00994	0.00994	0.00994	0.00996	0.0013				274.78	0.01405	0.02892	0.02891	0.02891	0.02892	0.02891	0.02891	0.02891	0.02891	0.02891	-0.01487				275.53	0.00548	0.02703	0.02703	0.02703	0.02703	0.02703
	276.53	0.00966	0.01961	0.0196	0.0196	0.0196	0.0196	0.0196	0.0196	0.01961	-0.00995			276.55	0.01115	0.00996	0.00993	0.00993	0.00993	0.00993	0.00993	0.00993	0.00996	0.00119				274.73	0.0046	0.02893	0.02893	0.02893	0.02893	0.02893	0.02893	0.02893	0.02893	0.02893	-0.02433				275.48	0.01918	0.02706	0.02706	0.02706	0.02706	0.02706
	276.48	0.01367	0.01963	0.01961	0.01961	0.01961	0.01961	0.01962	0.01961	0.01962	-0.00596			276.5	0.00446	0.00995	0.00993	0.00993	0.00993	0.00993	0.00993	0.00993	0.00995	-0.00549				274.68	0.01945	0.02895	0.02895	0.02895	0.02895	0.02895	0.02895	0.02895	0.02895	0.02895	-0.0095				275.43	0.02498	0.02707	0.02707	0.02707	0.02707	0.02707
	276.43	0.00664	0.01964	0.01962	0.01962	0.01962	0.01962	0.01962	0.01962	0.01963	-0.013			276.45	0.00415	0.00996	0.00994	0.00994	0.00994	0.00994	0.00994	0.00994	0.00996	-0.00581				274.63	0.02946	0.02896	0.02896	0.02896	0.02896	0.02896	0.02896	0.02896	0.02896	0.02896	0.000499435				275.38	0.03566	0.02707	0.02707	0.02707	0.02707	0.02707
	276.38	0.01505	0.01965	0.01964	0.01964	0.01964	0.01964	0.01964	0.01964	0.01965	-0.0046			276.4	0.00995	0.00997	0.00995	0.00995	0.00995	0.00995	0.00995	0.00995	0.00997	-1.80239e-05				274.58	0.03136	0.02896	0.02895	0.02895	0.02896	0.02895	0.02895	0.02895	0.02895	0.02895	0.0024				275.33	0.04079	0.02706	0.02706	0.02706	0.02706	0.02706
	276.33	0.01965	0.01966	0.01965	0.01965	0.01965	0.01965	0.01965	0.01965	0.01966	-1.03582e-05																	274.53	0.02441	0.02896	0.02895	0.02895	0.02896	0.02895	0.02895	0.02895	0.02895	0.02895	-0.00455				275.28	0.02489	0.02704	0.02704	0.02704	0.02704	0.02704
	--	--	--	--	--	--	--	--	--	--	--																	274.48	0.02353	0.02896	0.02896	0.02896	0.02896	0.02896	0.02896	0.02896	0.02896	0.02896	-0.00543				275.23	0.01954	0.02704	0.02704	0.02704	0.02704	0.02704
	--	--	--	--	--	--	--	--	--	--	--																	274.43	0.02552	0.02897	0.02896	0.02896	0.02897	0.02896	0.02896	0.02896	0.02896	0.02896	-0.00345				275.18	0.01352	0.02705	0.02705	0.02705	0.02705	0.02705
	--	--	--	--	--	--	--	--	--	--	--																	274.38	0.01831	0.02897	0.02896	0.02896	0.02897	0.02896	0.02896	0.02896	0.02896	0.02896	-0.01066				275.13	0.0193	0.02707	0.02707	0.02707	0.02707	0.02707
	--	--	--	--	--	--	--	--	--	--	--																	274.33	0.02173	0.02898	0.02897	0.02897	0.02898	0.02897	0.02897	0.02897	0.02897	0.02897	-0.00725				275.08	0.03363	0.02708	0.02708	0.02708	0.02708	0.02708
	--	--	--	--	--	--	--	--	--	--	--																	274.28	0.02335	0.02898	0.02898	0.02898	0.02898	0.02898	0.02898	0.02898	0.02898	0.02898	-0.00563				275.03	0.02178	0.02707	0.02707	0.02707	0.02707	0.02707
	--	--	--	--	--	--	--	--	--	--	--																	274.23	0.05079	0.02899	0.02899	0.02899	0.02899	0.02899	0.02899	0.02899	0.02899	0.02899	0.0218				274.98	0.03175	0.02708	0.02708	0.02708	0.02708	0.02708
	--	--	--	--	--	--	--	--	--	--	--																	274.18	0.0315	0.02897	0.02897	0.02897	0.02897	0.02897	0.02897	0.02897	0.02897	0.02897	0.00253				274.93	0.04444	0.02707	0.02707	0.02707	0.02707	0.02707
	--	--	--	--	--	--	--	--	--	--	--																	274.13	0.00592	0.02897	0.02896	0.02896	0.02897	0.02896	0.02896	0.02896	0.02896	0.02896	-0.02305				274.88	0.03439	0.02705	0.02705	0.02705	0.02705	0.02705
	--	--	--	--	--	--	--	--	--	--	--																	274.08	0.04403	0.02899	0.02898	0.02898	0.02899	0.02898	0.02898	0.02898	0.02898	0.02898	0.01504				274.83	0.02172	0.02704	0.02704	0.02704	0.02704	0.02704
	--	--	--	--	--	--	--	--	--	--	--																	274.03	0.03627	0.02897	0.02897	0.02897	0.02897	0.02897	0.02897	0.02897	0.02897	0.02897	0.0073				274.78	0.0319	0.02705	0.02705	0.02705	0.02705	0.02705
	--	--	--	--	--	--	--	--	--	--	--																	273.98	0.02717	0.02897	0.02896	0.02896	0.02897	0.02896	0.02896	0.02896	0.02896	0.02896	-0.0018				274.73	0.03273	0.02704	0.02704	0.02704	0.02704	0.02704
	--	--	--	--	--	--	--	--	--	--	--																	273.93	0.01666	0.02897	0.02897	0.02897	0.02897	0.02897	0.02897	0.02897	0.02897	0.02897	-0.01231				274.68	0.01882	0.02703	0.02703	0.02703	0.02703	0.02703
	--	--	--	--	--	--	--	--	--	--	--																	273.88	0.01804	0.02898	0.02898	0.02898	0.02898	0.02898	0.02898	0.02898	0.02898	0.02898	-0.01094				274.63	0.01719	0.02704	0.02704	0.02704	0.02704	0.02704
	--	--	--	--	--	--	--	--	--	--	--																	273.83	0.02301	0.02899	0.02899	0.02899	0.02899	0.02899	0.02899	0.02899	0.02899	0.02899	-0.00598				274.58	0.01805	0.02706	0.02706	0.02706	0.02706	0.02706
	--	--	--	--	--	--	--	--	--	--	--																	273.78	0.03378	0.02899	0.02899	0.02899	0.02899	0.02899	0.02899	0.02899	0.02899	0.02899	0.00479				274.53	0.0274	0.02707	0.02707	0.02707	0.02707	0.02707
	--	--	--	--	--	--	--	--	--	--	--																	273.73	0.01381	0.02899	0.02899	0.02899	0.02899	0.02899	0.02899	0.02899	0.02899	0.02899	-0.01518				274.48	0.03507	0.02707	0.02707	0.02707	0.02707	0.02707
	--	--	--	--	--	--	--	--	--	--	--																	273.68	0.02242	0.029	0.029	0.029	0.029	0.029	0.029	0.029	0.029	0.029	-0.00658				274.43	0.01437	0.02706	0.02706	0.02706	0.02706	0.02706
	--	--	--	--	--	--	--	--	--	--	--																	273.63	0.02363	0.02901	0.02901	0.02901	0.02901	0.02901	0.02901	0.02901	0.02901	0.02901	-0.00538				274.38	0.02856	0.02708	0.02708	0.02708	0.02708	0.02708
	--	--	--	--	--	--	--	--	--	--	--																	273.58	0.01303	0.02901	0.02901	0.02901	0.02901	0.02901	0.02901	0.02901	0.02901	0.02901	-0.01598				274.33	0.02438	0.02707	0.02707	0.02707	0.02707	0.02707
	--	--	--	--	--	--	--	--	--	--	--																	273.53	0.02224	0.02903	0.02903	0.02903	0.02903	0.02903	0.02903	0.02903	0.02903	0.02903	-0.00679				274.28	0.01321	0.02708	0.02708	0.02708	0.02708	0.02708
	--	--	--	--	--	--	--	--	--	--	--																	273.48	0.02872	0.02903	0.02903	0.02903	0.02903	0.02903	0.02903	0.02903	0.02903	0.02903	-0.000313547				274.23	0.01552	0.0271	0.0271	0.0271	0.0271	0.0271
	--	--	--	--	--	--	--	--	--	--	--																	273.43	0.03938	0.02903	0.02903	0.02903	0.02903	0.02903	0.02903	0.02903	0.02903	0.02903	0.01035				274.18	0.01643	0.02711	0.02711	0.02711	0.02711	0.02711
	--	--	--	--	--	--	--	--	--	--	--																	273.38	0.02096	0.02902	0.02902	0.02902	0.02902	0.02902	0.02902	0.02902	0.02902	0.02902	-0.00806				274.13	0.02373	0.02713	0.02713	0.02713	0.02713	0.02713
	--	--	--	--	--	--	--	--	--	--	--																	273.33	0.02903	0.02903	0.02903	0.02903	0.02903	0.02903	0.02903	0.02903	0.02903	0.02903	-1.55717e-06				274.08	0.01795	0.02713	0.02713	0.02713	0.02713	0.02713
	--	--	--	--	--	--	--	--	--	--	--																																274.03	0.029	0.02715	0.02715	0.02715	0.02715	0.02715
	--	--	--	--	--	--	--	--	--	--	--																																273.98	0.02336	0.02714	0.02714	0.02714	0.02714	0.02714
	--	--	--	--	--	--	--	--	--	--	--																																273.93	0.02602	0.02715	0.02715	0.02715	0.02715	0.02715
	--	--	--	--	--	--	--	--	--	--	--																																273.88	0.02072	0.02715	0.02715	0.02715	0.02715	0.02715
	--	--	--	--	--	--	--	--	--	--	--																																273.83	0.01623	0.02716	0.02716	0.02716	0.02716	0.02716
	--	--	--	--	--	--	--	--	--	--	--																																273.78	0.031	0.02718	0.02718	0.02718	0.02718	0.02718
	--	--	--	--	--	--	--	--	--	--	--																																273.73	0.02717	0.02717	0.02717	0.02717	0.02717	0.02717
	--	--	--	--	--	--	--	--	--	--	--
	--	--	--	--	--	--	--	--	--	--	--
	--	--	--	--	--	--	--	--	--	--	--
	--	--	--	--	--	--	--	--	--	--	--
	--	--	--	--	--	--	--	--	--	--	--
	--	--	--	--	--	--	--	--	--	--	--
	--	--	--	--	--	--	--	--	--	--	--
	--	--	--	--	--	--	--	--	--	--	--
	--	--	--	--	--	--	--	--	--	--	--
	--	--	--	--	--	--	--	--	--	--	--
	--	--	--	--	--	--	--	--	--	--	--
	--	--	--	--	--	--	--	--	--	--	--
	--	--	--	--	--	--	--	--	--	--	--
	--	--	--	--	--	--	--	--	--	--	--
	--	--	--	--	--	--	--	--	--	--	--
	--	--	--	--	--	--	--	--	--	--	--
	--	--	--	--	--	--	--	--	--	--	--
	--	--	--	--	--	--	--	--	--	--	--
	--	--	--	--	--	--	--	--	--	--	--
	--	--	--	--	--	--	--	--	--	--	--
	--	--	--	--	--	--	--	--	--	--	--
	--	--	--	--	--	--	--	--	--	--	--
	--	--	--	--	--	--	--	--	--	--	--
	--	--	--	--	--	--	--	--	--	--	--
	--	--	--	--	--	--	--	--	--	--	--
	--	--	--	--	--	--	--	--	--	--	--
	--	--	--	--	--	--	--	--	--	--	--
	--	--	--	--	--	--	--	--	--	--	--
	--	--	--	--	--	--	--	--	--	--	--
	--	--	--	--	--	--	--	--	--	--	--
	--	--	--	--	--	--	--	--	--	--	--
	--	--	--	--	--	--	--	--	--	--	--
	--	--	--	--	--	--	--	--	--	--	--
	--	--	--	--	--	--	--	--	--	--	--
	--	--	--	--	--	--	--	--	--	--	--
	--	--	--	--	--	--	--	--	--	--	--
	--	--	--	--	--	--	--	--	--	--	--
	--	--	--	--	--	--	--	--	--	--	--
	--	--	--	--	--	--	--	--	--	--	--
	--	--	--	--	--	--	--	--	--	--	--
	--	--	--	--	--	--	--	--	--	--	--
	--	--	--	--	--	--	--	--	--	--	--
	--	--	--	--	--	--	--	--	--	--	--
	--	--	--	--	--	--	--	--	--	--	--
	--	--	--	--	--	--	--	--	--	--	--
	--	--	--	--	--	--	--	--	--	--	--
	--	--	--	--	--	--	--	--	--	--	--
	--	--	--	--	--	--	--	--	--	--	--
	--	--	--	--	--	--	--	--	--	--	--
	--	--	--	--	--	--	--	--	--	--	--
	--	--	--	--	--	--	--	--	--	--	--
	--	--	--	--	--	--	--	--	--	--	--
	--	--	--	--	--	--	--	--	--	--	--
	--	--	--	--	--	--	--	--	--	--	--
	--	--	--	--	--	--	--	--	--	--	--
	--	--	--	--	--	--	--	--	--	--	--
	--	--	--	--	--	--	--	--	--	--	--
	--	--	--	--	--	--	--	--	--	--	--
	--	--	--	--	--	--	--	--	--	--	--
	--	--	--	--	--	--	--	--	--	--	--
	--	--	--	--	--	--	--	--	--	--	--
	--	--	--	--	--	--	--	--	--	--	--
	--	--	--	--	--	--	--	--	--	--	--
	--	--	--	--	--	--	--	--	--	--	--
	--	--	--	--	--	--	--	--	--	--	--
	--	--	--	--	--	--	--	--	--	--	--
	--	--	--	--	--	--	--	--	--	--	--
	--	--	--	--	--	--	--	--	--	--	--
	--	--	--	--	--	--	--	--	--	--	--
	--	--	--	--	--	--	--	--	--	--	--
	--	--	--	--	--	--	--	--	--	--	--
	--	--	--	--	--	--	--	--	--	--	--
	--	--	--	--	--	--	--	--	--	--	--
	--	--	--	--	--	--	--	--	--	--	--
	--	--	--	--	--	--	--	--	--	--	--
	--	--	--	--	--	--	--	--	--	--	--
	--	--	--	--	--	--	--	--	--	--	--
	--	--	--	--	--	--	--	--	--	--	--
	--	--	--	--	--	--	--	--	--	--	--
	--	--	--	--	--	--	--	--	--	--	--
	--	--	--	--	--	--	--	--	--	--	--
	--	--	--	--	--	--	--	--	--	--	--
	--	--	--	--	--	--	--	--	--	--	--
	--	--	--	--	--	--	--	--	--	--	--
	--	--	--	--	--	--	--	--	--	--	--
	--	--	--	--	--	--	--	--	--	--	--
	--	--	--	--	--	--	--	--	--	--	--
	--	--	--	--	--	--	--	--	--	--	--
	--	--	--	--	--	--	--	--	--	--	--
	--	--	--	--	--	--	--	--	--	--	--
	--	--	--	--	--	--	--	--	--	--	--
	--	--	--	--	--	--	--	--	--	--	--
	--	--	--	--	--	--	--	--	--	--	--
	--	--	--	--	--	--	--	--	--	--	--
	--	--	--	--	--	--	--	--	--	--	--
	--	--	--	--	--	--	--	--	--	--	--
	--	--	--	--	--	--	--	--	--	--	--
	--	--	--	--	--	--	--	--	--	--	--
	--	--	--	--	--	--	--	--	--	--	--
	--	--	--	--	--	--	--	--	--	--	--
	--	--	--	--	--	--	--	--	--	--	--
	--	--	--	--	--	--	--	--	--	--	--
	--	--	--	--	--	--	--	--	--	--	--
	--	--	--	--	--	--	--	--	--	--	--
	--	--	--	--	--	--	--	--	--	--	--
	--	--	--	--	--	--	--	--	--	--	--
	--	--	--	--	--	--	--	--	--	--	--
	--	--	--	--	--	--	--	--	--	--	--
	--	--	--	--	--	--	--	--	--	--	--
	--	--	--	--	--	--	--	--	--	--	--
	--	--	--	--	--	--	--	--	--	--	--
	--	--	--	--	--	--	--	--	--	--	--
	--	--	--	--	--	--	--	--	--	--	--
	--	--	--	--	--	--	--	--	--	--	--
	--	--	--	--	--	--	--	--	--	--	--
	--	--	--	--	--	--	--	--	--	--	--
	--	--	--	--	--	--	--	--	--	--	--
	--	--	--	--	--	--	--	--	--	--	--
	--	--	--	--	--	--	--	--	--	--	--
	--	--	--	--	--	--	--	--	--	--	--
	--	--	--	--	--	--	--	--	--	--	--
	--	--	--	--	--	--	--	--	--	--	--
	--	--	--	--	--	--	--	--	--	--	--
	--	--	--	--	--	--	--	--	--	--	--
	--	--	--	--	--	--	--	--	--	--	--
	--	--	--	--	--	--	--	--	--	--	--
	--	--	--	--	--	--	--	--	--	--	--
	--	--	--	--	--	--	--	--	--	--	--
	--	--	--	--	--	--	--	--	--	--	--
	--	--	--	--	--	--	--	--	--	--	--
	--	--	--	--	--	--	--	--	--	--	--
	--	--	--	--	--	--	--	--	--	--	--
	--	--	--	--	--	--	--	--	--	--	--
	--	--	--	--	--	--	--	--	--	--	--
	--	--	--	--	--	--	--	--	--	--	--
	--	--	--	--	--	--	--	--	--	--	--
	--	--	--	--	--	--	--	--	--	--	--
	--	--	--	--	--	--	--	--	--	--	--
	--	--	--	--	--	--	--	--	--	--	--
	--	--	--	--	--	--	--	--	--	--	--
	--	--	--	--	--	--	--	--	--	--	--
	--	--	--	--	--	--	--	--	--	--	--
	--	--	--	--	--	--	--	--	--	--	--
	--	--	--	--	--	--	--	--	--	--	--
	--	--	--	--	--	--	--	--	--	--	--
	--	--	--	--	--	--	--	--	--	--	--
	--	--	--	--	--	--	--	--	--	--	--
	--	--	--	--	--	--	--	--	--	--	--
	--	--	--	--	--	--	--	--	--	--	--
	--	--	--	--	--	--	--	--	--	--	--
	--	--	--	--	--	--	--	--	--	--	--
	--	--	--	--	--	--	--	--	--	--	--
	--	--	--	--	--	--	--	--	--	--	--
	--	--	--	--	--	--	--	--	--	--	--
	--	--	--	--	--	--	--	--	--	--	--
	--	--	--	--	--	--	--	--	--	--	--
	--	--	--	--	--	--	--	--	--	--	--
	--	--	--	--	--	--	--	--	--	--	--
	--	--	--	--	--	--	--	--	--	--	--
	--	--	--	--	--	--	--	--	--	--	--
	--	--	--	--	--	--	--	--	--	--	--
	--	--	--	--	--	--	--	--	--	--	--
	--	--	--	--	--	--	--	--	--	--	--
	--	--	--	--	--	--	--	--	--	--	--
	--	--	--	--	--	--	--	--	--	--	--
	--	--	--	--	--	--	--	--	--	--	--
	--	--	--	--	--	--	--	--	--	--	--
	--	--	--	--	--	--	--	--	--	--	--
	--	--	--	--	--	--	--	--	--	--	--
	--	--	--	--	--	--	--	--	--	--	--
	--	--	--	--	--	--	--	--	--	--	--
	--	--	--	--	--	--	--	--	--	--	--
	--	--	--	--	--	--	--	--	--	--	--
	--	--	--	--	--	--	--	--	--	--	--
	--	--	--	--	--	--	--	--	--	--	--
	--	--	--	--	--	--	--	--	--	--	--
	--	--	--	--	--	--	--	--	--	--	--
	--	--	--	--	--	--	--	--	--	--	--
	--	--	--	--	--	--	--	--	--	--	--
	--	--	--	--	--	--	--	--	--	--	--
	--	--	--	--	--	--	--	--	--	--	--
	--	--	--	--	--	--	--	--	--	--	--
	--	--	--	--	--	--	--	--	--	--	--
	--	--	--	--	--	--	--	--	--	--	--
	--	--	--	--	--	--	--	--	--	--	--
	--	--	--	--	--	--	--	--	--	--	--
	--	--	--	--	--	--	--	--	--	--	--
	--	--	--	--	--	--	--	--	--	--	--
[truncated: 5 more columns]

## Sheet: figure4b,c
	Ru/R-TiO2-H2	Ru/R-TiO2-air-H2		Ru/A-TiO2-H2	Ru/A-TiO2-air-H2
2299.76	0.04015	0.01867		0.35471	0.35813
2298.33	0.0421	0.01854		0.35478	0.35745
2296.9	0.0459	0.01844		0.35486	0.35674
2295.47	0.04924	0.01832		0.35493	0.35604
2294.05	0.05007	0.01816		0.355	0.35542
2292.62	0.04832	0.01797		0.35506	0.35486
2291.19	0.04579	0.01777		0.35511	0.3543
2289.76	0.04439	0.0176		0.35518	0.35374
2288.34	0.04489	0.01747		0.35527	0.35319
2286.91	0.04682	0.01736		0.35538	0.35267
2285.48	0.04884	0.01728		0.35548	0.35218
2284.05	0.04918	0.0172		0.35554	0.3518
2282.63	0.04708	0.01711		0.35554	0.35159
2281.2	0.04377	0.01705		0.35549	0.35154
2279.77	0.04154	0.01703		0.3554	0.3516
2278.34	0.04152	0.01704		0.35534	0.35169
2276.91	0.04288	0.01705		0.35532	0.35178
2275.49	0.04422	0.01704		0.35531	0.35185
2274.06	0.04504	0.01703		0.3553	0.35193
2272.63	0.04574	0.01703		0.35529	0.35201
2271.2	0.0465	0.01703		0.35527	0.35207
2269.78	0.0467	0.01702		0.35527	0.35204
2268.35	0.04587	0.01703		0.35527	0.35194
2266.92	0.04458	0.01706		0.35526	0.35184
2265.49	0.04384	0.01709		0.35527	0.35179
2264.07	0.04396	0.0171		0.35528	0.35179
2262.64	0.04471	0.01709		0.35529	0.35175
2261.21	0.0457	0.01707		0.3553	0.35164
2259.78	0.0463	0.01701		0.3553	0.35151
2258.36	0.04607	0.01692		0.35529	0.35142
2256.93	0.04537	0.01681		0.35526	0.35137
2255.5	0.04488	0.01673		0.35522	0.35128
2254.07	0.04493	0.01667		0.3552	0.35116
2252.65	0.04589	0.01663		0.35521	0.35103
2251.22	0.04779	0.01661		0.35521	0.35089
2249.79	0.04949	0.01662		0.3552	0.35074
2248.36	0.04961	0.01665		0.35516	0.35059
2246.94	0.04845	0.01667		0.35512	0.35048
2245.51	0.04768	0.01666		0.35508	0.3504
2244.08	0.04807	0.01661		0.35506	0.35034
2242.65	0.04856	0.01652		0.35506	0.35029
2241.23	0.04765	0.01645		0.35506	0.35023
2239.8	0.04544	0.01643		0.35506	0.3502
2238.37	0.04391	0.01644		0.35506	0.35018
2236.94	0.04489	0.01643		0.35506	0.35017
2235.52	0.04748	0.01638		0.35508	0.35012
2234.09	0.04879	0.01631		0.3551	0.35003
2232.66	0.04763	0.01626		0.35511	0.34998
2231.23	0.04592	0.01626		0.35511	0.35002
2229.81	0.04569	0.01633		0.35512	0.35009
2228.38	0.04667	0.01641		0.35515	0.35014
2226.95	0.04733	0.0165		0.35519	0.35017
2225.52	0.04704	0.01658		0.35523	0.35017
2224.1	0.04634	0.01664		0.35525	0.35014
2222.67	0.0459	0.0167		0.35526	0.35007
2221.24	0.04585	0.01675		0.35526	0.35001
2219.81	0.04609	0.0168		0.35526	0.34999
2218.39	0.04659	0.01689		0.35527	0.35001
2216.96	0.04711	0.01701		0.35528	0.35004
2215.53	0.04735	0.01711		0.35532	0.35003
2214.1	0.04743	0.01717		0.35537	0.34997
2212.68	0.04777	0.01723		0.35543	0.34991
2211.25	0.04816	0.01733		0.3555	0.34987
2209.82	0.04789	0.01749		0.35555	0.34988
2208.39	0.04691	0.01767		0.3556	0.34995
2206.97	0.046	0.01785		0.35566	0.35005
2205.54	0.04556	0.01805		0.35573	0.35014
2204.11	0.04541	0.01828		0.35581	0.35021
2202.68	0.04548	0.01854		0.35589	0.35026
2201.26	0.04566	0.01883		0.356	0.35028
2199.83	0.04543	0.01912		0.35612	0.35028
2198.4	0.04473	0.01938		0.35624	0.35029
2196.97	0.0444	0.0196		0.35634	0.3503
2195.55	0.04525	0.01984		0.35644	0.35032
2194.12	0.04697	0.02013		0.35655	0.35037
2192.69	0.0482	0.02046		0.35668	0.35042
2191.26	0.04769	0.02079		0.35682	0.35042
2189.84	0.04547	0.02106		0.35696	0.3504
2188.41	0.04309	0.02128		0.35711	0.3504
2186.98	0.04213	0.02147		0.35726	0.35043
2185.55	0.04282	0.02166		0.35739	0.35049
2184.13	0.04446	0.02185		0.3575	0.35053
2182.7	0.04622	0.02207		0.35761	0.35056
2181.27	0.04725	0.02234		0.3577	0.35059
2179.84	0.04701	0.0226		0.35779	0.3506
2178.42	0.04617	0.0228		0.35786	0.35059
2176.99	0.04603	0.0229		0.3579	0.35056
2175.56	0.04686	0.02295		0.35793	0.35053
2174.13	0.04784	0.02298		0.35796	0.3505
2172.71	0.04822	0.02302		0.35798	0.35049
2171.28	0.04766	0.02306		0.35799	0.3505
2169.85	0.04596	0.02308		0.35797	0.35051
2168.42	0.04373	0.02303		0.35793	0.3505
2166.99	0.04239	0.0229		0.35786	0.35045
2165.57	0.04248	0.02269		0.35777	0.3504
2164.14	0.04286	0.02245		0.35769	0.35037
2162.71	0.04262	0.02217		0.3576	0.35034
2161.28	0.04222	0.02185		0.35751	0.35034
2159.86	0.04228	0.02153		0.35741	0.35034
2158.43	0.04267	0.02123		0.35729	0.35032
2157	0.04355	0.02097		0.35717	0.35027
2155.57	0.04593	0.02075		0.35708	0.35019
2154.15	0.05021	0.02062		0.35705	0.35007
2152.72	0.05523	0.02067		0.35711	0.34996
2151.29	0.06009	0.02104		0.35732	0.34987
2149.86	0.06635	0.0218		0.35778	0.34982
2148.44	0.07704	0.02306		0.35853	0.34979
2147.01	0.09418	0.02493		0.35959	0.34977
2145.58	0.1179	0.02744		0.36087	0.34977
2144.15	0.14751	0.0305		0.36229	0.34978
2142.73	0.18162	0.03395		0.36376	0.34982
2141.3	0.21614	0.03744		0.36514	0.34989
2139.87	0.24267	0.0404		0.36626	0.35
2138.44	0.2514	0.04237		0.36707	0.35012
2137.02	0.23843	0.04316		0.36768	0.35021
2135.59	0.20974	0.0428		0.36829	0.35027
2134.16	0.17609	0.04143		0.36905	0.3503
2132.73	0.14575	0.03934		0.3701	0.35033
2131.31	0.1222	0.03688		0.37153	0.35037
2129.88	0.1052	0.0344		0.37342	0.35046
2128.45	0.09281	0.03213		0.37587	0.35055
2127.02	0.08317	0.03023		0.37902	0.35065
2125.6	0.07541	0.0287		0.38298	0.35077
2124.17	0.0695	0.02751		0.38774	0.35096
2122.74	0.06582	0.02661		0.39309	0.35122
2121.31	0.06438	0.02591		0.39866	0.35152
2119.89	0.06395	0.02539		0.40406	0.3518
2118.46	0.06251	0.02502		0.40917	0.35204
2117.03	0.05962	0.02476		0.41421	0.35224
2115.6	0.05758	0.02463		0.41978	0.35243
2114.18	0.05899	0.02464		0.42657	0.35266
2112.75	0.06341	0.02479		0.43491	0.35293
2111.32	0.0676	0.02505		0.44441	0.3533
2109.89	0.0689	0.02537		0.4538	0.35379
2108.47	0.06761	0.02572		0.46136	0.35433
2107.04	0.06612	0.02609		0.46561	0.35477
2105.61	0.06693	0.02651		0.46604	0.355
2104.18	0.07106	0.02699		0.46321	0.35501
2102.76	0.0776	0.02749		0.45844	0.35488
2101.33	0.0848	0.02802		0.45324	0.35467
2099.9	0.09164	0.02864		0.44885	0.35441
2098.47	0.09786	0.02942		0.44603	0.35416
2097.05	0.10348	0.03039		0.44512	0.35397
2095.62	0.10977	0.03165		0.44611	0.3539
2094.19	0.11977	0.03324		0.44871	0.35398
2092.76	0.13585	0.03523		0.4525	0.35419
2091.34	0.15712	0.03765		0.45692	0.35454
2089.91	0.17993	0.04044		0.46132	0.35493
2088.48	0.20107	0.04347		0.46503	0.35528
2087.05	0.21986	0.04664		0.46755	0.35553
2085.63	0.23693	0.04987		0.46867	0.35568
2084.2	0.25224	0.0531		0.46849	0.35574
2082.77	0.26554	0.0562		0.46736	0.35578
2081.34	0.27772	0.05895		0.46571	0.35583
2079.92	0.28973	0.06115		0.46403	0.35587
2078.49	0.30088	0.06284		0.4628	0.35582
2077.06	0.30939	0.06411		0.46234	0.35569
2075.63	0.31437	0.06505		0.46277	0.35553
2074.21	0.31578	0.06579		0.46411	0.35544
2072.78	0.31301	0.06647		0.46635	0.35547
2071.35	0.30545	0.06721		0.46948	0.35561
2069.92	0.29415	0.06821		0.47348	0.35579
2068.5	0.28114	0.06971		0.47824	0.35597
2067.07	0.26815	0.07184		0.48357	0.35616
2065.64	0.25704	0.07456		0.48925	0.35637
2064.21	0.24937	0.07767		0.49508	0.35661
2062.79	0.24436	0.08084		0.50094	0.35682
2061.36	0.23921	0.08377		0.50679	0.35703
2059.93	0.23243	0.08625		0.51257	0.35727
2058.5	0.22562	0.08814		0.5182	0.35757
2057.07	0.22109	0.0894		0.52356	0.35795
2055.65	0.21893	0.09006		0.52854	0.35839
2054.22	0.21733	0.0902		0.53313	0.35885
2052.79	0.21528	0.08993		0.53739	0.35929
2051.36	0.21382	0.08938		0.54141	0.35975
2049.94	0.21399	0.08864		0.54532	0.3603
2048.51	0.21482	0.08779		0.54916	0.36095
2047.08	0.21467	0.08688		0.55298	0.36168
2045.65	0.21396	0.0859		0.55686	0.36245
2044.23	0.21495	0.08483		0.56096	0.36323
2042.8	0.21892	0.08368		0.56544	0.36405
2041.37	0.22461	0.08251		0.57038	0.3649
2039.94	0.22866	0.08137		0.57573	0.36584
2038.52	0.22833	0.08027		0.58138	0.36693
2037.09	0.22462	0.07925		0.58714	0.36823
2035.66	0.2214	0.07832		0.59277	0.36973
2034.23	0.22108	0.07745		0.5979	0.37129
2032.81	0.22266	0.07665		0.60203	0.37277
2031.38	0.22401	0.07594		0.60473	0.37401
2029.95	0.22432	0.07531		0.60583	0.37491
2028.52	0.22405	0.07476		0.60547	0.37547
2027.1	0.22353	0.07431		0.60399	0.37578
2025.67	0.22213	0.07397		0.60175	0.37591
2024.24	0.21903	0.07379		0.59912	0.37589
2022.81	0.21497	0.07376		0.59642	0.37574
2021.39	0.21241	0.07383		0.59386	0.37553
2019.96	0.21295	0.07396		0.59154	0.37535
2018.53	0.21486	0.0741		0.58944	0.37525
2017.1	0.21466	0.07424		0.58742	0.37514
2015.68	0.21169	0.07439		0.58541	0.37494
2014.25	0.20858	0.07452		0.58332	0.37468
2012.82	0.20686	0.07458		0.58111	0.37442
2011.39	0.2046	0.07454		0.57873	0.37419
2009.97	0.19982	0.07437		0.57617	0.37396
2008.54	0.1939	0.07411		0.57346	0.37367
2007.11	0.1894	0.07376		0.57066	0.37331
2005.68	0.18645	0.07333		0.56781	0.37292
2004.26	0.18301	0.07282		0.56493	0.37249
2002.83	0.17767	0.0722		0.56204	0.37206
2001.4	0.17103	0.07146		0.55915	0.37165
1999.97	0.16492	0.07062		0.55629	0.3713
1998.55	0.16043	0.06973		0.55346	0.37098
1997.12	0.15739	0.0688		0.55069	0.37066
1995.69	0.15546	0.06789		0.548	0.3704
1994.26	0.15443	0.067		0.54537	0.37025
1992.84	0.15337	0.06617		0.54277	0.37013
1991.41	0.15068	0.06535		0.54019	0.36984
1989.98	0.14587	0.0645		0.53758	0.36932
1988.55	0.14057	0.06361		0.53493	0.36872
1987.13	0.13718	0.06272		0.53218	0.36819
1985.7	0.13647	0.06186		0.52932	0.36777
1984.27	0.13692	0.06098		0.52632	0.36739
1982.84	0.13648	0.06011		0.52323	0.36699
1981.42	0.13445	0.05927		0.52006	0.36658
1979.99	0.13127	0.05848		0.51684	0.3662
1978.56	0.1272	0.05774		0.51361	0.36587
1977.13	0.1224	0.05702		0.51036	0.36553
1975.71	0.11762	0.05634		0.50712	0.36514
1974.28	0.11396	0.05568		0.50389	0.36472
1972.85	0.11193	0.05504		0.50065	0.36431
1971.42	0.11125	0.05442		0.49739	0.36396
1970	0.11125	0.05384		0.49412	0.36373
1968.57	0.11109	0.05328		0.49086	0.3636
1967.14	0.11002	0.05271		0.48761	0.36345
1965.71	0.10799	0.0521		0.48439	0.36313
1964.29	0.10581	0.05147		0.48119	0.36265
1962.86	0.10396	0.05087		0.478	0.36213
1961.43	0.1018	0.05032		0.47482	0.36169
1960	0.09869	0.04981		0.47165	0.36134
1958.58	0.09527	0.04928		0.46848	0.36103
1957.15	0.09326	0.0487		0.46533	0.36073
1955.72	0.09412	0.04812		0.46221	0.36042
1954.29	0.09759	0.04757		0.4591	0.36013
1952.87	0.10115	0.04704		0.45601	0.35983
1951.44	0.10184	0.04649		0.45297	0.35953
1950.01	0.09908	0.04593		0.44998	0.35923
1948.58	0.09486	0.0454		0.44708	0.35899
1947.15	0.09137	0.0449		0.44425	0.35885
1945.73	0.08948	0.0444		0.44148	0.35888
1944.3	0.08878	0.04388		0.43875	0.35904
1942.87	0.08816	0.04337		0.43606	0.35909
1941.44	0.08668	0.04287		0.43342	0.35879
1940.02	0.08458	0.04237		0.43086	0.35819
1938.59	0.08321	0.04185		0.42838	0.35763
1937.16	0.08352	0.04132		0.42599	0.35729
1935.73	0.08486	0.04079		0.42369	0.3571
1934.31	0.08562	0.04027		0.42146	0.35695
1932.88	0.08482	0.03977		0.41929	0.35678
1931.45	0.08244	0.03928		0.41717	0.35658
1930.02	0.07875	0.0388		0.41514	0.35637
1928.6	0.07448	0.03835		0.4132	0.35619
1927.17	0.07124	0.03794		0.41135	0.3561
1925.74	0.07049	0.03759		0.40959	0.35617
1924.31	0.07254	0.03729		0.4079	0.35634
1922.89	0.07624	0.03695		0.40628	0.35644
1921.46	0.07936	0.03651		0.40473	0.35647
1920.03	0.07992	0.03606		0.40328	0.35658
1918.6	0.07805	0.03568		0.40191	0.35675
1917.18	0.07569	0.03537		0.40059	0.35662
1915.75	0.07419	0.03503		0.39934	0.35608
1914.32	0.07331	0.03465		0.39815	0.35546
1912.89	0.07265	0.03428		0.39705	0.35513
1911.47	0.07234	0.03398		0.39602	0.35508
1910.04	0.07234	0.03375		0.39505	0.35513
1908.61	0.07219	0.03354		0.3941	0.35511
1907.18	0.07141	0.0333		0.39319	0.35498
1905.76	0.06985	0.03301		0.39234	0.35479
1904.33	0.06801	0.03271		0.39156	0.35461
1902.9	0.06691	0.03247		0.39085	0.35446
1901.47	0.06714	0.03226		0.39017	0.35434
1900.05	0.06827	0.03203		0.38953	0.35425
1898.62	0.06942	0.03179		0.38894	0.35426
1897.19	0.06999	0.03159		0.38838	0.35436
1895.76	0.06993	0.03142		0.38785	0.35442
1894.34	0.06987	0.03127		0.38734	0.35436
1892.91	0.07058	0.0311		0.38684	0.35432
1891.48	0.07173	0.03094		0.38636	0.35453
1890.05	0.07211	0.0308		0.38589	0.35483
1888.63	0.07139	0.03069		0.38544	0.35482
1887.2	0.07067	0.0306		0.385	0.35444
1885.77	0.07105	0.03054		0.38459	0.35399
1884.34	0.07225	0.03049		0.38422	0.35373
1882.92	0.07304	0.03042		0.38387	0.3536
1881.49	0.07291	0.03033		0.38352	0.35352
1880.06	0.07275	0.03026		0.38316	0.35346
1878.63	0.07347	0.0302		0.38277	0.35341
1877.21	0.07465	0.03012		0.38238	0.35336
1875.78	0.07514	0.03005		0.38197	0.35333
1874.35	0.07434	0.03001		0.38155	0.35338
1872.92	0.07241	0.03002		0.38116	0.35371
1871.5	0.07007	0.03008		0.38081	0.35453
1870.07	0.06834	0.03021		0.38048	0.35561
1868.64	0.06741	0.03033		0.38014	0.35626
1867.21	0.06663	0.03034		0.37977	0.35592
1865.79	0.06594	0.03024		0.37939	0.3549
1864.36	0.06614	0.0301		0.37899	0.35397
1862.93	0.06724	0.03002		0.37859	0.35351
1861.5	0.06824	0.03		0.37819	0.35337
1860.08	0.06865	0.03		0.37779	0.3533
1858.65	0.06905	0.02997		0.37736	0.3532
1857.22	0.06996	0.02992		0.37688	0.3531
1855.79	0.07098	0.02985		0.37639	0.35304
1854.37	0.07154	0.02979		0.37593	0.35301
1852.94	0.07175	0.02976		0.37551	0.353
1851.51	0.07213	0.02977		0.37512	0.35307
1850.08	0.07254	0.02981		0.37475	0.35329
1848.66	0.07212	0.02989		0.37437	0.35378
1847.23	0.0707	0.03003		0.37397	0.35474
1845.8	0.06932	0.03023		0.37356	0.35606
1844.37	0.0691	0.03042		0.37315	0.35691
1842.94	0.06988	0.03045		0.37275	0.35641
1841.52	0.07046	0.03029		0.37236	0.35493
1840.09	0.06998	0.03008		0.37196	0.35362
1838.66	0.06864	0.02994		0.37156	0.35309
1837.23	0.06722	0.02987		0.37113	0.35306
1835.81	0.0663	0.02982		0.3707	0.35311
1834.38	0.0659	0.02981		0.37029	0.35322
1832.95	0.06556	0.02987		0.36992	0.35371
1831.52	0.06523	0.03001		0.36961	0.35466
1830.1	0.06568	0.03015		0.36932	0.35551
1828.67	0.06736	0.03017		0.36901	0.35572
1827.24	0.06921	0.03009		0.3687	0.35543
1825.81	0.06993	0.03001		0.36839	0.35509
1824.39	0.06969	0.02997		0.36811	0.35466
1822.96	0.06945	0.02992		0.36785	0.35394
1821.53	0.06946	0.02986		0.36762	0.35317
1820.1	0.0695	0.02982		0.36739	0.35272
1818.68	0.06937	0.0298		0.36715	0.35263
1817.25	0.0688	0.02981		0.36689	0.35264
1815.82	0.06754	0.02983		0.36663	0.35265
1814.39	0.06606	0.02984		0.36638	0.35281
1812.97	0.06524	0.02989		0.36614	0.3532
1811.54	0.06546	0.02996		0.36593	0.35362
1810.11	0.06644	0.03002		0.36572	0.35376
1808.68	0.06759	0.03001		0.36554	0.35354
1807.26	0.0686	0.02995		0.36538	0.3532
1805.83	0.06968	0.0299		0.36523	0.35306
1804.4	0.07083	0.02989		0.36507	0.3533
1802.97	0.07108	0.02995		0.3649	0.3539
1801.55	0.06946	0.03003		0.36471	0.35454
1800.12	0.06661	0.03006		0.36452	0.35481

## Sheet: figure5a
Ru/R-TiO2-H2	25	160	200	240	300	Ru/R-TiO2-air-H2	25	160	200	240	300
3221.94	0.04269	0.08026	0.14642	0.23777	0.32089		0.49083	0.63752	0.66597	0.7421	0.8278
3220.51	0.04273	0.08038	0.14651	0.23783	0.32103		0.49106	0.63727	0.66582	0.74209	0.82778
3219.09	0.04277	0.08044	0.14658	0.23787	0.32112		0.49123	0.63706	0.6657	0.74192	0.82776
3217.66	0.04284	0.08041	0.14663	0.23779	0.32109		0.49127	0.63686	0.66561	0.74167	0.82771
3216.23	0.04293	0.08035	0.14664	0.23762	0.32098		0.4912	0.63673	0.6655	0.7415	0.8276
3214.8	0.04299	0.0803	0.14661	0.2375	0.32084		0.49107	0.63667	0.66539	0.74146	0.82746
3213.38	0.04299	0.08028	0.14657	0.23755	0.32067		0.49093	0.63666	0.6653	0.74155	0.82737
3211.95	0.04298	0.08028	0.1466	0.23773	0.32043		0.49082	0.63663	0.66524	0.74163	0.82736
3210.52	0.04302	0.08029	0.1467	0.23789	0.3202		0.49078	0.63662	0.66522	0.74158	0.82737
3209.09	0.04311	0.08029	0.14685	0.23791	0.32005		0.49082	0.63663	0.66523	0.74139	0.82734
3207.67	0.04317	0.08033	0.14701	0.2378	0.32002		0.49089	0.63659	0.66527	0.74118	0.82719
3206.24	0.04314	0.08043	0.14714	0.23767	0.32003		0.49092	0.6364	0.66535	0.74109	0.82696
3204.81	0.04305	0.08052	0.1472	0.23758	0.31999		0.4909	0.63611	0.66544	0.74118	0.82678
3203.38	0.04295	0.08049	0.14717	0.23752	0.31992		0.49089	0.63582	0.66548	0.74137	0.82681
3201.96	0.04288	0.08035	0.14707	0.2375	0.31991		0.49094	0.63559	0.66545	0.74151	0.82709
3200.53	0.04284	0.08022	0.14695	0.23751	0.32004		0.49103	0.58047	0.66544	0.74154	0.82752
3199.1	0.04281	0.08023	0.14688	0.23752	0.32022		0.49109	0.58029	0.6655	0.74144	0.82776
3197.67	0.0428	0.08036	0.14693	0.23752	0.32029		0.49112	0.58015	0.66559	0.74128	0.82753
3196.25	0.04281	0.08045	0.14707	0.23756	0.32022		0.49115	0.58018	0.6656	0.74115	0.82706
3194.82	0.04286	0.08038	0.14719	0.23767	0.32012		0.49116	0.58031	0.66551	0.74114	0.82681
3193.39	0.04292	0.08025	0.14722	0.23781	0.3201		0.49114	0.58042	0.66534	0.74124	0.82695
3191.96	0.04294	0.08021	0.14718	0.23792	0.32009		0.4911	0.58046	0.66516	0.74136	0.82727
3190.54	0.04292	0.08028	0.14716	0.23797	0.31998		0.49105	0.58045	0.66502	0.74137	0.82749
3189.11	0.04285	0.08036	0.14721	0.23795	0.31985		0.49097	0.58039	0.66494	0.74124	0.82738
3187.68	0.04274	0.08036	0.14736	0.23788	0.31987		0.49088	0.58028	0.6649	0.74113	0.82708
3186.25	0.04262	0.08032	0.14758	0.23777	0.32015		0.49087	0.58016	0.66487	0.7412	0.82698
3184.83	0.04254	0.0803	0.14776	0.23769	0.32049		0.49097	0.58012	0.66479	0.74142	0.82725
3183.4	0.04253	0.0803	0.1478	0.23764	0.32068		0.49115	0.58014	0.66471	0.7416	0.82762
3181.97	0.04252	0.08029	0.14772	0.23762	0.32063		0.49132	0.5802	0.66468	0.74157	0.82768
3180.54	0.04252	0.08023	0.14758	0.23758	0.32043		0.49146	0.58019	0.66466	0.74131	0.82732
3179.12	0.04249	0.08013	0.14742	0.23753	0.32025		0.49152	0.58013	0.66466	0.74098	0.82694
3177.69	0.04245	0.08007	0.14727	0.23743	0.32024		0.49151	0.58004	0.66478	0.74082	0.82704
3176.26	0.04241	0.08008	0.14722	0.23731	0.32038		0.49139	0.58002	0.66504	0.74088	0.82757
3174.83	0.04237	0.08013	0.14732	0.23725	0.32056		0.49119	0.58001	0.66515	0.741	0.82799
3173.41	0.04233	0.08019	0.14749	0.23732	0.32066		0.49098	0.57996	0.66491	0.74096	0.82789
3171.98	0.04223	0.08022	0.14764	0.23748	0.32061		0.49086	0.57986	0.66445	0.74073	0.82736
3170.55	0.0421	0.08022	0.14775	0.23759	0.32045		0.4909	0.57977	0.6641	0.74048	0.82699
3169.12	0.04196	0.08017	0.14787	0.23759	0.32035		0.49099	0.57976	0.66407	0.74051	0.82727
3167.7	0.04187	0.08009	0.14801	0.23757	0.32046		0.491	0.57978	0.66424	0.74084	0.82809
3166.27	0.04185	0.08006	0.14813	0.23764	0.3207		0.49089	0.57981	0.66438	0.74122	0.82878
3164.84	0.04186	0.08011	0.14817	0.23776	0.32085		0.49078	0.57981	0.66434	0.74132	0.82879
3163.41	0.04184	0.08025	0.14812	0.23784	0.32083		0.49079	0.57976	0.66412	0.74106	0.8282
3161.99	0.04178	0.0804	0.14805	0.23784	0.32075		0.49093	0.57963	0.6639	0.74071	0.82769
3160.56	0.04173	0.08049	0.14802	0.23783	0.32081		0.49109	0.5795	0.66393	0.74072	0.82798
3159.13	0.04172	0.08043	0.14804	0.23788	0.32103		0.49119	0.5794	0.66422	0.74114	0.82901
3157.7	0.04175	0.08028	0.14807	0.23792	0.32117		0.4912	0.57934	0.66445	0.74149	0.82978
3156.28	0.0418	0.08013	0.14812	0.23786	0.32107		0.49119	0.5793	0.66438	0.74128	0.82948
3154.85	0.04183	0.08003	0.14819	0.23773	0.32081		0.49117	0.57932	0.66411	0.7406	0.8283
3153.42	0.04181	0.08001	0.14823	0.23761	0.32065		0.49109	0.57937	0.66393	0.74011	0.82727
3151.99	0.04172	0.08007	0.14822	0.23757	0.32073		0.49094	0.57948	0.66399	0.74036	0.82746
3150.57	0.0416	0.08019	0.14823	0.23761	0.32102		0.49078	0.57963	0.6642	0.74129	0.8289
3149.14	0.04152	0.08027	0.14829	0.23764	0.32132		0.49072	0.57977	0.66436	0.74213	0.83031
3147.71	0.04155	0.08025	0.14838	0.23758	0.32134		0.49082	0.57974	0.66428	0.74209	0.83029
3146.28	0.0416	0.08017	0.14846	0.23743	0.32103		0.49098	0.57958	0.66398	0.74118	0.82883
3144.86	0.04156	0.08012	0.14852	0.23731	0.32066		0.49105	0.57941	0.6637	0.74021	0.82731
3143.43	0.0414	0.08015	0.14857	0.23736	0.32066		0.49099	0.57934	0.66378	0.74018	0.82739
3142	0.04123	0.08025	0.14864	0.2376	0.32119		0.4909	0.57939	0.66427	0.74134	0.82944
3140.57	0.04117	0.08039	0.1487	0.23784	0.32183		0.49089	0.57948	0.66478	0.74269	0.83177
3139.14	0.0412	0.0805	0.14871	0.23788	0.32198		0.49092	0.57946	0.66477	0.74296	0.83211
3137.72	0.04122	0.08056	0.14866	0.23777	0.32153		0.49092	0.57934	0.66422	0.74195	0.83005
3136.29	0.04119	0.08056	0.14861	0.23768	0.32092		0.49086	0.57924	0.66366	0.74072	0.82757
3134.86	0.04112	0.08049	0.14859	0.23768	0.32074		0.4908	0.57933	0.66361	0.74047	0.827
3133.43	0.04106	0.08042	0.14861	0.23778	0.32121		0.49073	0.57961	0.66418	0.74151	0.82892
3132.01	0.04099	0.08041	0.14864	0.23789	0.32187		0.49067	0.57987	0.66489	0.74289	0.83157
3130.58	0.04093	0.08045	0.14862	0.23789	0.32201		0.49061	0.57992	0.66507	0.7432	0.83229
3129.15	0.04092	0.0805	0.14853	0.23775	0.32141		0.49058	0.57976	0.66449	0.742	0.83029
3127.72	0.04099	0.08052	0.14842	0.23759	0.32065		0.49062	0.57955	0.66361	0.74034	0.82742
3126.3	0.0411	0.08049	0.14838	0.23762	0.32049		0.49076	0.57945	0.6632	0.73972	0.82647
3124.87	0.0412	0.08045	0.14844	0.23791	0.32118		0.49097	0.57949	0.66367	0.74092	0.82875
3123.44	0.04124	0.08041	0.14854	0.23826	0.32222		0.49115	0.57969	0.66462	0.7431	0.83273
3122.01	0.04115	0.08037	0.14862	0.2384	0.32269		0.49127	0.57985	0.66513	0.74426	0.8349
3120.59	0.04096	0.08037	0.14868	0.23818	0.32217		0.49135	0.57976	0.66472	0.74327	0.83318
3119.16	0.04077	0.0804	0.14878	0.23782	0.32117		0.49139	0.5794	0.66383	0.74111	0.82927
3117.73	0.04064	0.08048	0.14889	0.23767	0.32064		0.49131	0.57902	0.6633	0.73976	0.82684
3116.3	0.04055	0.08059	0.14902	0.23787	0.32113		0.49112	0.57888	0.66364	0.74041	0.82824
3114.88	0.04044	0.08069	0.14914	0.23826	0.32236		0.49095	0.57899	0.66464	0.74259	0.83264
3113.45	0.04035	0.08071	0.14918	0.23847	0.32326		0.49095	0.5791	0.66541	0.7444	0.83621
3112.02	0.04033	0.08064	0.14908	0.23829	0.32295		0.49109	0.57901	0.66508	0.74404	0.8354
3110.59	0.04042	0.08055	0.14895	0.23791	0.32162		0.49126	0.57873	0.6638	0.74179	0.83089
3109.17	0.04057	0.08055	0.14892	0.23766	0.32041		0.49139	0.57857	0.66269	0.73972	0.82684
3107.74	0.04071	0.08064	0.14904	0.23777	0.32026		0.49146	0.57876	0.66269	0.73967	0.82662
3106.31	0.04076	0.08073	0.14923	0.23819	0.3212		0.4915	0.5793	0.66385	0.74171	0.83025
3104.88	0.04068	0.08073	0.14939	0.23865	0.32236		0.4915	0.57981	0.6652	0.74402	0.83443
3103.46	0.04055	0.08063	0.14944	0.23876	0.32259		0.49143	0.57991	0.66559	0.74439	0.83517
3102.03	0.04044	0.08053	0.14933	0.23842	0.32162		0.49126	0.57949	0.6647	0.7424	0.83168
3100.6	0.04036	0.0805	0.14916	0.23794	0.32034		0.49105	0.57891	0.66336	0.73985	0.82723
3099.17	0.04026	0.08057	0.14909	0.23771	0.31987		0.49089	0.5786	0.66269	0.73889	0.82566
3097.75	0.04012	0.08067	0.14919	0.23788	0.32062		0.49084	0.57874	0.6632	0.74028	0.82835
3096.32	0.03999	0.08074	0.1494	0.23829	0.32205		0.49086	0.57916	0.66444	0.74298	0.83337
3094.89	0.03987	0.0808	0.14953	0.23859	0.32297		0.49086	0.57938	0.66525	0.74463	0.83643
3093.46	0.03978	0.08083	0.14948	0.23853	0.32259		0.49081	0.57918	0.6648	0.74351	0.83459
3092.04	0.03972	0.08085	0.14936	0.23821	0.32128		0.49073	0.57871	0.66348	0.74054	0.82957
3090.61	0.03971	0.08086	0.14932	0.23797	0.32026		0.49069	0.57842	0.6625	0.73837	0.82591
3089.18	0.03974	0.08088	0.14946	0.23806	0.32045		0.49071	0.57849	0.66276	0.73899	0.82673
3087.75	0.03977	0.08089	0.14969	0.23849	0.32184		0.49077	0.57882	0.66423	0.74225	0.83178
3086.33	0.03977	0.08088	0.14988	0.23901	0.32333		0.49088	0.57908	0.66576	0.74563	0.83715
3084.9	0.03972	0.08089	0.1499	0.23923	0.32353		0.49105	0.57903	0.66591	0.74607	0.83788
3083.47	0.03966	0.08093	0.14981	0.23895	0.32222		0.49125	0.57864	0.66445	0.74327	0.83319
3082.04	0.03963	0.08098	0.14972	0.23844	0.32058		0.4914	0.57825	0.66267	0.73991	0.82731
3080.62	0.03965	0.08099	0.14974	0.23814	0.31984		0.49144	0.57814	0.66186	0.73852	0.82461
3079.19	0.03968	0.08093	0.14982	0.23826	0.3203		0.49139	0.57832	0.66228	0.7395	0.82612
3077.76	0.03966	0.08088	0.14993	0.23862	0.32137		0.49127	0.57856	0.66328	0.74154	0.8298
3076.33	0.03958	0.0809	0.15	0.23885	0.32203		0.49112	0.57864	0.66386	0.74264	0.83209
3074.91	0.03945	0.08095	0.15	0.23876	0.3217		0.49104	0.57845	0.66343	0.74155	0.83069
3073.48	0.03932	0.08095	0.14996	0.23848	0.32083		0.49112	0.57818	0.66237	0.73909	0.82693
3072.05	0.03928	0.0809	0.14997	0.23825	0.32028		0.4913	0.57808	0.66162	0.73732	0.82416
3070.62	0.03932	0.08089	0.15006	0.23823	0.32054		0.49139	0.57825	0.66183	0.7376	0.82463
3069.2	0.0394	0.08093	0.15019	0.23843	0.32151		0.49133	0.57865	0.66293	0.73982	0.8282
3067.77	0.03941	0.08098	0.15029	0.23869	0.3225		0.49117	0.57903	0.66413	0.74231	0.83221
3066.34	0.03932	0.08101	0.15034	0.23871	0.32263		0.49104	0.57906	0.66441	0.74293	0.83305
3064.91	0.03923	0.08098	0.15033	0.2384	0.32175		0.49098	0.5787	0.66354	0.74114	0.8299
3063.49	0.03918	0.08093	0.15028	0.23807	0.32066		0.49101	0.57827	0.66237	0.73862	0.8257
3062.06	0.03914	0.08088	0.15017	0.23801	0.32025		0.49111	0.57812	0.66181	0.73733	0.82367
3060.63	0.03907	0.08087	0.1501	0.23828	0.32075		0.49128	0.57822	0.66217	0.73802	0.82482
3059.2	0.03901	0.08091	0.15014	0.23869	0.32179		0.49142	0.57842	0.66315	0.74007	0.82807
3057.78	0.03899	0.08098	0.15022	0.23894	0.32255		0.49143	0.5785	0.66398	0.74174	0.83071
3056.35	0.039	0.08105	0.15022	0.23884	0.32234		0.49131	0.5784	0.66388	0.74143	0.83023
3054.92	0.03896	0.08109	0.15014	0.23846	0.32138		0.49117	0.57815	0.66288	0.73944	0.82703
3053.49	0.03887	0.08109	0.15012	0.23816	0.32053		0.49114	0.57794	0.6618	0.73744	0.82382
3052.07	0.03878	0.08105	0.15019	0.23815	0.32032		0.49122	0.57783	0.6613	0.7366	0.82256
3050.64	0.03875	0.08101	0.15028	0.23842	0.32064		0.49129	0.57782	0.66138	0.73695	0.82326
3049.21	0.03876	0.08101	0.15033	0.23874	0.32113		0.49131	0.5778	0.66169	0.73785	0.82473
3047.78	0.03876	0.08104	0.15032	0.23888	0.32138		0.49133	0.57772	0.66184	0.73837	0.82542
3046.36	0.03872	0.08102	0.15031	0.23874	0.32123		0.49139	0.57755	0.66166	0.73799	0.8246
3044.93	0.03865	0.08097	0.15036	0.23848	0.32082		0.49147	0.57743	0.66127	0.73704	0.82296
3043.5	0.03863	0.08092	0.15047	0.23832	0.32047		0.4915	0.57743	0.66093	0.73628	0.82172
3042.07	0.03866	0.08095	0.15061	0.23837	0.32037		0.49146	0.5776	0.66081	0.73612	0.82145
3040.65	0.03869	0.08104	0.15072	0.23853	0.32049		0.49138	0.57785	0.6609	0.73642	0.82199
3039.22	0.03864	0.08118	0.1508	0.23866	0.32066		0.49132	0.57802	0.66106	0.73677	0.82271
3037.79	0.03855	0.0813	0.15085	0.23872	0.32071		0.49128	0.57799	0.66111	0.73681	0.82298
3036.36	0.03845	0.08139	0.15086	0.23871	0.32058		0.49127	0.57784	0.66102	0.73646	0.82258
3034.93	0.03832	0.08141	0.15085	0.23864	0.32034		0.49131	0.57771	0.66086	0.73597	0.82185
3033.51	0.03818	0.08139	0.15084	0.23856	0.32013		0.49135	0.57769	0.66074	0.73568	0.8213
3032.08	0.03807	0.08136	0.15086	0.23853	0.32006		0.49134	0.57771	0.66074	0.73578	0.8213
3030.65	0.03804	0.08137	0.15094	0.23858	0.3201		0.49131	0.57773	0.66088	0.73618	0.8219
3029.22	0.0381	0.08141	0.15106	0.23868	0.32011		0.49134	0.57769	0.66105	0.73653	0.82263
3027.8	0.03817	0.08145	0.15113	0.23875	0.31998		0.49146	0.5776	0.6611	0.7365	0.8228
3026.37	0.03823	0.08149	0.15106	0.23878	0.3198		0.49162	0.57751	0.66102	0.73612	0.82221
3024.94	0.03825	0.08155	0.15094	0.23881	0.31972		0.49178	0.57752	0.66091	0.73578	0.82138
3023.51	0.03825	0.08159	0.15091	0.23888	0.31991		0.49193	0.57767	0.6609	0.73595	0.82131
3022.09	0.03823	0.0816	0.1511	0.23915	0.32081		0.49204	0.57801	0.66156	0.73778	0.8242
3020.66	0.03823	0.08159	0.1516	0.23999	0.32352		0.49206	0.57887	0.66416	0.74363	0.83416
3019.23	0.03822	0.08166	0.15233	0.24157	0.32872		0.49197	0.58043	0.66942	0.75486	0.85374
3017.8	0.03815	0.0818	0.15302	0.24341	0.33488		0.49187	0.58225	0.67562	0.76807	0.87766
3016.38	0.03801	0.08192	0.15334	0.24452	0.33862		0.49186	0.58324	0.67921	0.77585	0.89297
3014.95	0.03785	0.08192	0.1532	0.2443	0.3379		0.49195	0.58284	0.67817	0.77385	0.89092
3013.52	0.03774	0.08179	0.1528	0.24311	0.33395		0.49202	0.58149	0.67393	0.7651	0.87625
3012.09	0.0377	0.08163	0.15241	0.24171	0.32946		0.49198	0.58004	0.66931	0.75549	0.85954
3010.67	0.03768	0.0815	0.15212	0.24061	0.32608		0.49196	0.57899	0.6659	0.74831	0.84678
3009.24	0.03769	0.0814	0.15193	0.23989	0.32397		0.49209	0.57838	0.66381	0.74379	0.8384
3007.81	0.03774	0.08135	0.15182	0.23946	0.32268		0.49235	0.57805	0.66256	0.74108	0.83288
3006.38	0.03779	0.0814	0.15173	0.2392	0.3218		0.49256	0.57784	0.66171	0.73936	0.82897
3004.96	0.03778	0.08153	0.15164	0.23905	0.32115		0.4926	0.57768	0.66109	0.73819	0.82614
3003.53	0.0377	0.08165	0.1516	0.239	0.32067		0.49246	0.57764	0.66072	0.73735	0.82428
3002.1	0.0376	0.08166	0.15165	0.239	0.32038		0.49226	0.57773	0.66064	0.73684	0.8233
3000.67	0.03752	0.08157	0.15171	0.23899	0.32027		0.49209	0.57789	0.66077	0.73664	0.82299
2999.25	0.03749	0.08147	0.15171	0.23892	0.32024		0.49203	0.57796	0.66088	0.73659	0.82283
2997.82	0.03747	0.08143	0.15168	0.23881	0.32018		0.49206	0.57786	0.6608	0.73638	0.82224
2996.39	0.03741	0.08143	0.15169	0.2387	0.32006		0.4921	0.57763	0.66054	0.73594	0.8212
2994.96	0.0373	0.0814	0.15172	0.23864	0.31994		0.4921	0.57744	0.66026	0.73546	0.82022
2993.54	0.03716	0.08135	0.15173	0.23863	0.31993		0.49203	0.57746	0.66011	0.73529	0.81984
2992.11	0.03702	0.08131	0.1517	0.23866	0.32017		0.49193	0.57769	0.66028	0.73574	0.82053
2990.68	0.03692	0.08133	0.15169	0.23875	0.32067		0.4919	0.578	0.66082	0.73683	0.82232
2989.25	0.03684	0.08138	0.15165	0.23884	0.32109		0.49198	0.57824	0.66138	0.73788	0.82405
2987.83	0.03676	0.0814	0.15156	0.23886	0.32101		0.49216	0.57831	0.66144	0.73795	0.82412
2986.4	0.03671	0.0814	0.15148	0.23882	0.3205		0.49235	0.57825	0.66091	0.73696	0.8224
2984.97	0.0367	0.08139	0.15149	0.23879	0.32006		0.49248	0.57805	0.66022	0.73572	0.8204
2983.54	0.03671	0.08142	0.15158	0.23884	0.32003		0.49253	0.57776	0.65987	0.73509	0.8196
2982.12	0.03667	0.08148	0.1517	0.23899	0.32046		0.49251	0.57756	0.66015	0.73551	0.82058
2980.69	0.03659	0.08157	0.15182	0.23924	0.32116		0.49244	0.57764	0.66102	0.73684	0.82299
2979.26	0.03647	0.08164	0.15196	0.23945	0.32172		0.49235	0.57792	0.66192	0.73819	0.82529
2977.83	0.03633	0.08166	0.15209	0.23946	0.32171		0.49228	0.57813	0.66215	0.73837	0.82548
2976.41	0.03619	0.08165	0.15217	0.23924	0.32109		0.49228	0.57814	0.6616	0.73723	0.8233
2974.98	0.03611	0.08162	0.15218	0.23897	0.32036		0.49234	0.57807	0.66088	0.73576	0.82056
2973.55	0.03608	0.08158	0.15209	0.23878	0.32		0.49245	0.57812	0.66054	0.73498	0.81912
2972.12	0.03603	0.08153	0.15193	0.23876	0.32018		0.49257	0.57838	0.66069	0.73525	0.8196
2970.7	0.0359	0.08149	0.15183	0.23893	0.32078		0.49265	0.57874	0.66118	0.73644	0.82169
2969.27	0.03574	0.08147	0.15186	0.23922	0.32143		0.49262	0.57901	0.66169	0.73783	0.8241
2967.84	0.0356	0.08149	0.15199	0.23941	0.32162		0.4925	0.57907	0.66172	0.73828	0.82488
2966.41	0.03551	0.08152	0.15209	0.23939	0.32121		0.49238	0.57903	0.66118	0.73735	0.82331
2964.99	0.03547	0.08156	0.15206	0.23928	0.32063		0.49237	0.579	0.66051	0.73585	0.82077
2963.56	0.03542	0.08158	0.15197	0.23926	0.32035		0.49248	0.57902	0.66025	0.7349	0.81917
2962.13	0.03536	0.08157	0.15197	0.23937	0.32059		0.49265	0.57906	0.66068	0.7352	0.81973
2960.7	0.03526	0.08157	0.15213	0.23958	0.32141		0.49282	0.57923	0.66176	0.73697	0.82283
2959.28	0.03519	0.0816	0.15236	0.23981	0.32248		0.49294	0.57951	0.66299	0.73933	0.82702
2957.85	0.03516	0.08166	0.1525	0.23988	0.32301		0.49299	0.57967	0.66352	0.74033	0.82896
2956.42	0.03521	0.08169	0.15252	0.2397	0.32255		0.493	0.57953	0.66293	0.73899	0.82682
2954.99	0.03529	0.08164	0.15244	0.23938	0.32158		0.49294	0.57929	0.66179	0.73653	0.82262
2953.57	0.03537	0.08154	0.15231	0.23911	0.32082		0.49285	0.5792	0.66092	0.73483	0.81956
2952.14	0.03537	0.08145	0.15222	0.23901	0.32064		0.49284	0.57934	0.66075	0.73466	0.81911
2950.71	0.0353	0.08142	0.15225	0.23912	0.32105		0.49292	0.57964	0.66129	0.73592	0.82128
2949.28	0.03518	0.08143	0.15243	0.23936	0.32182		0.49304	0.57998	0.66225	0.7379	0.82483
2947.86	0.03507	0.08147	0.15258	0.2395	0.32235		0.49311	0.58018	0.66291	0.73917	0.82708
2946.43	0.035	0.08148	0.15259	0.23937	0.32212		0.4931	0.58006	0.66271	0.73857	0.82591
2945	0.03496	0.08145	0.15248	0.23909	0.32132		0.49306	0.57965	0.66184	0.73662	0.82234
2943.57	0.03491	0.08135	0.15234	0.23892	0.3206		0.49304	0.57916	0.66097	0.7349	0.81922
2942.15	0.03484	0.0812	0.15218	0.23895	0.3204		0.49303	0.57885	0.66055	0.73444	0.81833
2940.72	0.03475	0.08103	0.15205	0.23913	0.32082		0.49303	0.57879	0.66073	0.73529	0.81998
2939.29	0.03463	0.08093	0.15201	0.23938	0.32165		0.49303	0.57892	0.66133	0.73689	0.8233
2937.86	0.03449	0.08094	0.15203	0.23957	0.32225		0.49304	0.57898	0.6618	0.73809	0.82601
2936.44	0.03435	0.08101	0.15202	0.23956	0.32205		0.4931	0.57879	0.66156	0.73785	0.82582
2935.01	0.03422	0.08104	0.15193	0.23937	0.3212		0.49319	0.57843	0.66074	0.73638	0.823
2933.58	0.03413	0.08098	0.15182	0.23917	0.32039		0.4933	0.57816	0.65997	0.73488	0.81996
2932.15	0.03406	0.08089	0.15174	0.23913	0.3201		0.49338	0.5781	0.65969	0.73422	0.81856
2930.73	0.03399	0.08078	0.15171	0.23927	0.32039		0.49341	0.5782	0.65992	0.73465	0.81931
2929.3	0.03392	0.0807	0.15174	0.2395	0.32113		0.49339	0.57834	0.66057	0.73604	0.82202
2927.87	0.03387	0.08069	0.15183	0.23967	0.32197		0.49338	0.57848	0.66129	0.73763	0.82512
2926.44	0.03384	0.08077	0.15195	0.23966	0.32232		0.4934	0.57853	0.66148	0.73807	0.82598
2925.01	0.0338	0.08089	0.15203	0.2395	0.32192		0.49344	0.57845	0.66092	0.73686	0.82366
2923.59	0.03373	0.08096	0.15207	0.23933	0.32114		0.49347	0.57826	0.66009	0.73496	0.82017
2922.16	0.03367	0.08098	0.15208	0.23928	0.32057		0.49342	0.57807	0.65958	0.73372	0.81804
2920.73	0.03366	0.08097	0.15208	0.23936	0.32055		0.49331	0.57792	0.6596	0.73373	0.81825
2919.3	0.03369	0.08098	0.15212	0.23957	0.32105		0.49321	0.57794	0.65999	0.73486	0.82041
2917.88	0.03376	0.08105	0.15226	0.23981	0.32175		0.49321	0.57809	0.66043	0.73632	0.82308
2916.45	0.03387	0.08118	0.15247	0.23992	0.32211		0.49326	0.57824	0.6605	0.73694	0.82411
2915.02	0.034	0.08136	0.15261	0.23981	0.32187		0.4933	0.57817	0.66009	0.7362	0.82252
2913.59	0.0341	0.08152	0.15263	0.23962	0.32126		0.49326	0.57796	0.65952	0.73476	0.81964
2912.17	0.03414	0.0816	0.1526	0.23949	0.32076		0.49321	0.57776	0.65917	0.73363	0.81751
2910.74	0.03417	0.08161	0.1526	0.23946	0.32063		0.49321	0.57771	0.65916	0.73327	0.81709
2909.31	0.03421	0.08158	0.15267	0.23956	0.32089		0.49327	0.57777	0.65942	0.73366	0.81827
2907.88	0.03428	0.0816	0.15279	0.23975	0.32136		0.49332	0.57793	0.65982	0.73453	0.82028
2906.46	0.03434	0.08168	0.15289	0.23995	0.32167		0.49331	0.57812	0.66012	0.73527	0.82167
2905.03	0.03441	0.08184	0.15296	0.24002	0.32154		0.49329	0.5783	0.66007	0.73524	0.82124
2903.6	0.0345	0.08201	0.15304	0.23995	0.3211		0.49332	0.57845	0.65971	0.7345	0.8194
2902.17	0.03463	0.08217	0.15317	0.23984	0.32074		0.49342	0.57856	0.65931	0.7337	0.81765
2900.75	0.03474	0.08232	0.15336	0.23983	0.32068		0.49353	0.57857	0.65911	0.73328	0.81699
2899.32	0.03479	0.08245	0.15357	0.23991	0.32092		0.4936	0.57854	0.65916	0.73339	0.81756
2897.89	0.03476	0.08254	0.15375	0.24006	0.32136		0.49366	0.57861	0.65945	0.73397	0.81905
2896.46	0.03468	0.08257	0.15392	0.24021	0.32177		0.49374	0.57886	0.65981	0.73465	0.82058
2895.04	0.03462	0.0826	0.15407	0.24032	0.32183		0.49382	0.57917	0.66001	0.73488	0.82091
2893.61	0.03459	0.08266	0.15418	0.24032	0.32144		0.49385	0.57939	0.65993	0.73443	0.81967
2892.18	0.03457	0.08276	0.15424	0.24026	0.32088		0.49382	0.57953	0.65979	0.73373	0.81781
2890.75	0.03454	0.08281	0.15426	0.24021	0.32054		0.49377	0.57979	0.65982	0.73328	0.81659
2889.33	0.03452	0.0828	0.15424	0.24024	0.32058		0.49376	0.58026	0.66007	0.73329	0.81652
2887.9	0.03453	0.08275	0.15417	0.24032	0.32091		0.49382	0.58084	0.66043	0.7337	0.81742
2886.47	0.03456	0.08273	0.15411	0.24042	0.32128		0.49391	0.58134	0.6608	0.73429	0.81864
2885.04	0.03458	0.08276	0.1541	0.24046	0.32146		0.49397	0.58159	0.66111	0.7347	0.81925
2883.62	0.03458	0.08279	0.15413	0.24045	0.32134		0.49399	0.58153	0.66121	0.73458	0.8188
2882.19	0.03455	0.08275	0.15416	0.24037	0.32108		0.49397	0.58126	0.661	0.734	0.81773
2880.76	0.03451	0.08265	0.15412	0.24025	0.32093		0.49399	0.58092	0.66064	0.73337	0.81682
2879.33	0.03445	0.08255	0.154	0.24018	0.32098		0.49408	0.58061	0.66036	0.73305	0.8165
2877.91	0.03444	0.08247	0.15385	0.24022	0.32116		0.4942	0.58037	0.66022	0.73314	0.81683
2876.48	0.03447	0.08244	0.15372	0.24035	0.32133		0.49425	0.58018	0.66011	0.73344	0.81755
2875.05	0.03454	0.08243	0.15365	0.24046	0.32134		0.49422	0.58007	0.65993	0.73365	0.81807
2873.62	0.03457	0.08242	0.15363	0.24045	0.32116		0.49417	0.58002	0.65975	0.73356	0.81787
2872.2	0.03452	0.08241	0.15366	0.24034	0.32094		0.49414	0.57997	0.65964	0.73325	0.8171
2870.77	0.03441	0.08244	0.15378	0.24021	0.32088		0.4941	0.57986	0.65958	0.73295	0.81636
2869.34	0.03429	0.08251	0.15394	0.24014	0.32098		0.49405	0.57973	0.6595	0.7328	0.81608
2867.91	0.03418	0.08258	0.15402	0.24016	0.32112		0.49402	0.57967	0.65945	0.73279	0.81627
2866.49	0.03412	0.08259	0.15397	0.24022	0.3212		0.494	0.57974	0.65951	0.73285	0.81672
2865.06	0.03408	0.0825	0.15386	0.2403	0.3212		0.49402	0.57987	0.65969	0.7329	0.81716
2863.63	0.03401	0.08239	0.15377	0.24034	0.32115		0.49409	0.57992	0.65987	0.73282	0.81725
2862.2	0.03389	0.08229	0.15371	0.24034	0.32104		0.49421	0.57979	0.65992	0.7326	0.81688
2860.78	0.03378	0.08224	0.15366	0.24033	0.32093		0.49432	0.57958	0.6598	0.73235	0.81634
2859.35	0.03373	0.08221	0.15365	0.24039	0.32089		0.49437	0.57947	0.65956	0.73218	0.81603
2857.92	0.03377	0.08223	0.15372	0.24052	0.32098		0.49436	0.5795	0.65935	0.73213	0.81609
2856.49	0.03383	0.08231	0.15388	0.24067	0.32117		0.49431	0.57948	0.65923	0.73219	0.8163
2855.07	0.03385	0.0824	0.15403	0.24077	0.32132		0.49428	0.57931	0.65915	0.73227	0.81641
2853.64	0.03383	0.08247	0.15409	0.24081	0.32128		0.49427	0.57906	0.659	0.73226	0.81628
2852.21	0.03383	0.08254	0.1541	0.2408	0.32111		0.49427	0.57891	0.65876	0.73215	0.81596
2850.78	0.03387	0.08265	0.15412	0.24075	0.32095		0.4943	0.57888	0.65857	0.732	0.81564
2849.36	0.03396	0.08277	0.15417	0.24068	0.32093		0.49435	0.57888	0.65851	0.73189	0.81546
2847.93	0.03403	0.08284	0.15422	0.24064	0.32102		0.49441	0.57881	0.65853	0.73182	0.81543
2846.5	0.03407	0.08283	0.15426	0.24064	0.32114		0.49445	0.57871	0.65851	0.73176	0.81549
2845.07	0.03405	0.08279	0.15425	0.24066	0.32123		0.49447	0.57862	0.65846	0.73169	0.8156
2843.65	0.03405	0.08276	0.1542	0.24065	0.32127		0.49446	0.57859	0.65842	0.73167	0.81566
2842.22	0.03409	0.08273	0.15414	0.24063	0.32122		0.4944	0.57854	0.65841	0.73171	0.81557
2840.79	0.03417	0.08271	0.1541	0.24066	0.32111		0.49431	0.57843	0.65839	0.73173	0.81539
2839.36	0.03424	0.0827	0.15411	0.24072	0.32108		0.49426	0.57828	0.65832	0.73169	0.81523
2837.94	0.03426	0.08272	0.15419	0.2408	0.3212		0.49431	0.57823	0.65822	0.73164	0.81514
2836.51	0.03423	0.08277	0.15431	0.24089	0.32139		0.49447	0.57829	0.65818	0.73163	0.81507
2835.08	0.03418	0.08282	0.15445	0.24096	0.32146		0.49462	0.57841	0.65822	0.73165	0.81501
2833.65	0.03412	0.08285	0.15454	0.24103	0.32138		0.49468	0.57845	0.65828	0.73163	0.81502
2832.23	0.03407	0.08284	0.15453	0.2411	0.32126		0.49463	0.57843	0.65826	0.73154	0.81512
2830.8	0.03405	0.08281	0.15444	0.24117	0.32121		0.49455	0.57836	0.65816	0.73144	0.81528
2829.37	0.03404	0.08281	0.15438	0.24121	0.32125		0.49453	0.57832	0.65809	0.73138	0.81537
2827.94	0.03404	0.08286	0.15439	0.2412	0.32135		0.49458	0.57831	0.65811	0.73135	0.81537
2826.52	0.03401	0.08291	0.15449	0.24114	0.32145		0.49465	0.57832	0.65819	0.7313	0.81532
2825.09	0.03398	0.08292	0.1546	0.24107	0.32149		0.49468	0.57829	0.65823	0.7313	0.8153
2823.66	0.03396	0.08288	0.15468	0.24099	0.32145		0.49468	0.57827	0.65823	0.73138	0.81535
2822.23	0.03399	0.08286	0.15471	0.24093	0.32137		0.49472	0.57828	0.65822	0.73148	0.81539
2820.81	0.03406	0.08287	0.15471	0.24098	0.32134		0.4948	0.57834	0.65823	0.7315	0.81533
2819.38	0.03414	0.08289	0.15471	0.24113	0.32135		0.49485	0.57838	0.65822	0.73137	0.81515
2817.95	0.03418	0.08291	0.15469	0.2413	0.32137		0.49488	0.57841	0.65821	0.73114	0.81493
2816.52	0.03416	0.08295	0.15467	0.24135	0.32142		0.4949	0.5784	0.65816	0.73091	0.8148
2815.09	0.03408	0.08303	0.15467	0.24128	0.32147		0.49494	0.57838	0.65806	0.73079	0.81482
2813.67	0.03399	0.08313	0.1547	0.24117	0.3215		0.49496	0.5784	0.65793	0.73077	0.81493
2812.24	0.03393	0.08321	0.15476	0.24113	0.3215		0.49495	0.57848	0.65784	0.73082	0.815
2810.81	0.0339	0.08318	0.15482	0.24114	0.32148		0.49495	0.57859	0.65783	0.7309	0.81494
2809.38	0.03392	0.08307	0.15489	0.24118	0.32147		0.49499	0.57865	0.65788	0.73101	0.81479
2807.96	0.03396	0.08299	0.155	0.24119	0.32145		0.49501	0.57863	0.65793	0.73111	0.81467
2806.53	0.03402	0.08303	0.15517	0.24115	0.32143		0.49496	0.57856	0.65794	0.7311	0.81465
2805.1	0.03407	0.08312	0.15532	0.24108	0.32144		0.4949	0.57849	0.65791	0.73093	0.81465
2803.67	0.03409	0.08315	0.15537	0.24103	0.32151		0.49495	0.5784	0.65791	0.73071	0.81457
2802.25	0.03407	0.08312	0.15533	0.24107	0.32161		0.49513	0.5783	0.65796	0.73061	0.81446
2800.82	0.03399	0.08309	0.15524	0.24118	0.32172		0.49531	0.57819	0.65797	0.73072	0.81442
2799.39	0.03387	0.08312	0.15519	0.2413	0.32181		0.49536	0.57816	0.65788	0.73089	0.81444
2797.96	0.03377	0.08319	0.15519	0.24139	0.32183		0.49529	0.57818	0.65779	0.73089	0.81437
2796.54	0.03373	0.08328	0.1552	0.24146	0.32178		0.49522	0.57818	0.65778	0.7307	0.81423
2795.11	0.03375	0.08331	0.15516	0.2415	0.32171		0.49525	0.57814	0.65779	0.73051	0.81412
2793.68	0.03379	0.08329	0.1551	0.2415	0.3217		0.49531	0.5781	0.65769	0.73048	0.81411
2792.25	0.03384	0.08323	0.15507	0.24145	0.32174		0.49533	0.57811	0.65754	0.73054	0.81421
2790.83	0.03388	0.08317	0.15508	0.2414	0.32179		0.49529	0.57821	0.65744	0.73059	0.81431
2789.4	0.03388	0.08316	0.15508	0.2414	0.32184		0.49525	0.57837	0.65746	0.73056	0.81432
2787.97	0.0338	0.08321	0.15505	0.24145	0.32185		0.49527	0.57861	0.65752	0.73051	0.81416
2786.54	0.03366	0.08328	0.15501	0.24154	0.32181		0.49536	0.57878	0.65758	0.73049	0.81394
2785.12	0.03353	0.08329	0.155	0.24162	0.32173		0.49548	0.57882	0.65763	0.73053	0.8138
2783.69	0.03348	0.08325	0.15503	0.24167	0.32164		0.49558	0.57872	0.65769	0.73057	0.81374
2782.26	0.03351	0.0832	0.15507	0.2417	0.32158		0.49562	0.5786	0.6577	0.73053	0.81367
2780.83	0.03356	0.08316	0.15514	0.24172	0.32157		0.49562	0.57855	0.65763	0.73041	0.81361
2779.41	0.0336	0.08317	0.15523	0.24173	0.3216		0.49561	0.57859	0.65749	0.73028	0.81361
2777.98	0.03359	0.08321	0.15532	0.24172	0.32167		0.49563	0.57867	0.65737	0.73021	0.8137
2776.55	0.03352	0.08327	0.15538	0.24166	0.32176		0.49569	0.57877	0.65735	0.73018	0.81382
2775.12	0.03344	0.08332	0.15539	0.2416	0.32189		0.49575	0.57887	0.65743	0.73019	0.81387
2773.7	0.03339	0.08334	0.15537	0.24157	0.32204		0.49573	0.57896	0.65758	0.7302	0.81382
2772.27	0.03339	0.08336	0.15534	0.24156	0.32214		0.49566	0.57899	0.65771	0.7302	0.81373
2770.84	0.0334	0.08336	0.15531	0.24155	0.32215		0.49565	0.57899	0.65772	0.73016	0.81366
2769.41	0.03339	0.08335	0.15528	0.24156	0.32216		0.49573	0.57902	0.6576	0.7301	0.8136
2767.99	0.03336	0.08333	0.15527	0.24158	0.3222		0.49582	0.57909	0.65744	0.73005	0.81352
2766.56	0.03332	0.08332	0.1553	0.24161	0.32224		0.49584	0.57913	0.65733	0.73003	0.81344
2765.13	0.03328	0.08333	0.15539	0.24168	0.32223		0.49581	0.57915	0.65729	0.73004	0.81335
2763.7	0.03326	0.08337	0.15546	0.2418	0.32218		0.49581	0.57915	0.65731	0.73009	0.81322
2762.28	0.03327	0.0834	0.15546	0.24192	0.32219		0.49582	0.57919	0.65732	0.7301	0.81311
2760.85	0.0333	0.08341	0.15541	0.24194	0.32224		0.49582	0.57925	0.65729	0.72999	0.8131
2759.42	0.03333	0.0834	0.15539	0.24192	0.32231		0.49581	0.5793	0.65725	0.72976	0.8132
2757.99	0.03334	0.08339	0.15542	0.24195	0.32235		0.49584	0.57929	0.65725	0.7295	0.81335
2756.57	0.03331	0.0834	0.15547	0.24204	0.32234		0.4959	0.57924	0.65728	0.72932	0.81346
2755.14	0.03324	0.08341	0.15551	0.24211	0.32228		0.49596	0.57919	0.65732	0.72926	0.81345
2753.71	0.03316	0.08341	0.15554	0.2421	0.32223		0.49598	0.5792	0.65733	0.72926	0.81332
2752.28	0.03312	0.08342	0.15559	0.24204	0.32221		0.49595	0.57922	0.6573	0.7293	0.8131
2750.86	0.03314	0.08345	0.15568	0.24198	0.3222		0.49592	0.57925	0.65719	0.72934	0.8129
2749.43	0.03319	0.08347	0.15575	0.24196	0.32218		0.49595	0.57929	0.65708	0.72935	0.8128
2748	0.03318	0.08348	0.15575	0.24198	0.32218		0.49606	0.57934	0.65704	0.72931	0.8128
2746.57	0.03309	0.08346	0.15569	0.24206	0.32221		0.49619	0.57933	0.65708	0.72925	0.81287
2745.15	0.03299	0.08347	0.15557	0.24219	0.32226		0.49626	0.57929	0.65712	0.72927	0.81296
2743.72	0.03295	0.08346	0.15546	0.2423	0.32232		0.49624	0.57929	0.65714	0.72938	0.81302
2742.29	0.03299	0.08343	0.1554	0.24236	0.32242		0.49619	0.57938	0.65714	0.72949	0.81297
2740.86	0.03305	0.08337	0.15539	0.24241	0.32255		0.49617	0.57949	0.65709	0.72951	0.81277
2739.44	0.0331	0.08335	0.15544	0.24244	0.32266		0.49619	0.5796	0.65699	0.72944	0.8125
2738.01	0.03309	0.08338	0.15549	0.24245	0.3227		0.49617	0.57969	0.65686	0.72935	0.81225
2736.58	0.03304	0.08346	0.15553	0.24243	0.32269		0.49609	0.57975	0.65672	0.72933	0.81209
2735.15	0.03296	0.08354	0.15557	0.24241	0.32266		0.496	0.57969	0.65659	0.72938	0.81207
2733.73	0.0329	0.08361	0.15564	0.24237	0.32267		0.496	0.57958	0.65654	0.72946	0.81213
2732.3	0.03288	0.08365	0.15572	0.24232	0.32274		0.49607	0.5795	0.65656	0.7295	0.81215
2730.87	0.03289	0.08365	0.15577	0.24223	0.32281		0.49615	0.57956	0.65662	0.72944	0.81206
2729.44	0.03289	0.08364	0.15574	0.24218	0.32279		0.49619	0.57973	0.65668	0.72931	0.81194
2728.02	0.03287	0.08362	0.15565	0.24221	0.32267		0.49622	0.57986	0.65674	0.72918	0.81192
2726.59	0.03283	0.08356	0.15558	0.24231	0.32257		0.49625	0.57992	0.65682	0.72906	0.81199
2725.16	0.03279	0.08349	0.1556	0.2424	0.32257		0.4963	0.57995	0.65689	0.72895	0.81201
2723.73	0.03276	0.08348	0.15572	0.24242	0.32265		0.49636	0.57999	0.6569	0.72883	0.81194
2722.31	0.03273	0.0835	0.15584	0.24237	0.32272		0.49644	0.57998	0.65681	0.72874	0.81184
2720.88	0.03267	0.08348	0.15589	0.24228	0.32272		0.49653	0.57991	0.65668	0.72872	0.81181
2719.45	0.03261	0.08341	0.15587	0.24221	0.32269		0.49659	0.57976	0.65656	0.72877	0.81184
2718.02	0.03254	0.08338	0.15583	0.2422	0.32264		0.49659	0.57959	0.65647	0.72884	0.81188
2716.6	0.03248	0.08343	0.1558	0.24224	0.3226		0.49652	0.57944	0.6564	0.72887	0.81188
2715.17	0.03244	0.08351	0.15577	0.24226	0.32259		0.49643	0.57942	0.65635	0.72892	0.81187
2713.74	0.03243	0.08356	0.15575	0.24222	0.32257		0.49639	0.57954	0.65634	0.72903	0.8119
2712.31	0.03243	0.08358	0.15577	0.24216	0.32252		0.49644	0.57978	0.65635	0.72915	0.81196
2710.89	0.0324	0.08359	0.1558	0.24213	0.3225		0.49658	0.58	0.65634	0.72915	0.81202
2709.46	0.03236	0.08359	0.15579	0.24215	0.32255		0.49676	0.58009	0.65626	0.729	0.81204
2708.03	0.03235	0.08356	0.15576	0.24221	0.3227		0.4969	0.58002	0.65616	0.7288	0.81198
2706.6	0.03238	0.0835	0.15572	0.24229	0.32287		0.49694	0.57992	0.65612	0.72867	0.81184
2705.17	0.03246	0.08344	0.15568	0.24237	0.32297		0.49689	0.57987	0.65614	0.72862	0.81169
2703.75	0.03252	0.08339	0.15563	0.24245	0.32299		0.4968	0.57989	0.65617	0.72862	0.81156
2702.32	0.03253	0.08337	0.1556	0.24249	0.32297		0.49672	0.57991	0.65617	0.72866	0.81144
2700.89	0.03245	0.08338	0.15563	0.2425	0.32291		0.49671	0.57994	0.65617	0.72868	0.81135
2699.46	0.03231	0.0834	0.15573	0.24248	0.32281		0.49674	0.60494	0.6562	0.72867	0.81133
2698.04	0.03218	0.08345	0.15582	0.24244	0.32273		0.49675	0.60484	0.65624	0.72862	0.81139
2696.61	0.03211	0.08351	0.15585	0.24239	0.32271		0.49671	0.60471	0.65624	0.72856	0.8115
2695.18	0.0321	0.08356	0.15584	0.24239	0.32272		0.49667	0.60453	0.65622	0.72851	0.81159
2693.75	0.03211	0.0836	0.15586	0.24248	0.32273		0.49665	0.60435	0.65621	0.72848	0.81159
2692.33	0.03211	0.0836	0.15591	0.24262	0.32275		0.49665	0.60427	0.65623	0.72848	0.81153
2690.9	0.03208	0.08357	0.15595	0.24274	0.3228		0.49665	0.60431	0.65626	0.72848	0.81144
2689.47	0.03205	0.08351	0.15594	0.24283	0.32288		0.49668	0.60436	0.65627	0.72846	0.81139
2688.04	0.03204	0.08345	0.1559	0.2429	0.32298		0.49676	0.60435	0.65624	0.72842	0.81137
2686.62	0.03202	0.08341	0.15585	0.24292	0.3231		0.49688	0.60428	0.65616	0.72839	0.81134
2685.19	0.03199	0.08341	0.15583	0.24287	0.32319		0.49701	0.60419	0.65605	0.72835	0.81129
2683.76	0.032	0.08344	0.15584	0.24276	0.32319		0.49709	0.60411	0.65595	0.7283	0.81123
2682.33	0.03205	0.08344	0.15585	0.24269	0.32311		0.49708	0.604	0.65586	0.72826	0.81114
2680.91	0.03212	0.08342	0.15583	0.24268	0.32303		0.49699	0.60387	0.65579	0.72824	0.81104
2679.48	0.03215	0.08342	0.1558	0.24271	0.32302		0.4969	0.60372	0.65574	0.7282	0.81095
2678.05	0.03211	0.08348	0.15577	0.24271	0.3231		0.49687	0.60362	0.6557	0.72812	0.81088
2676.62	0.03201	0.08356	0.15578	0.2427	0.32323		0.49689	0.60363	0.65569	0.72803	0.81085
2675.2	0.03192	0.08362	0.15584	0.24271	0.32336		0.49693	0.60372	0.65572	0.72793	0.81084
2673.77	0.0319	0.08363	0.15595	0.24274	0.32344		0.49701	0.6038	0.65575	0.72782	0.81086
2672.34	0.03192	0.08362	0.15606	0.24277	0.32341		0.49714	0.6038	0.65574	0.72776	0.81091
2670.91	0.03195	0.08364	0.15613	0.24278	0.32331		0.49727	0.60371	0.65569	0.7278	0.81096
2669.49	0.03195	0.08369	0.15616	0.24279	0.32321		0.49734	0.60356	0.65565	0.72788	0.81094
2668.06	0.03191	0.08375	0.15616	0.2428	0.32316		0.49734	0.60343	0.65567	0.72794	0.81085
2666.63	0.03188	0.08376	0.15612	0.24277	0.32316		0.4973	0.6034	0.65572	0.72795	0.81076
2665.2	0.03187	0.08366	0.15607	0.24272	0.32316		0.49723	0.60344	0.65571	0.72793	0.81072
2663.78	0.03187	0.08351	0.15604	0.24272	0.32314		0.49717	0.60346	0.65565	0.7279	0.81073
2662.35	0.03189	0.08343	0.15602	0.24277	0.32312		0.49713	0.60338	0.65558	0.72786	0.81072
2660.92	0.0319	0.08345	0.15598	0.2428	0.32317		0.49712	0.60322	0.65551	0.72778	0.81063
2659.49	0.03184	0.08353	0.15597	0.24281	0.32326		0.49711	0.6031	0.6554	0.72767	0.81049
2658.07	0.03173	0.08358	0.15601	0.24285	0.32333		0.49712	0.60306	0.65527	0.72757	0.81037
2656.64	0.03165	0.08358	0.15605	0.24292	0.32335		0.49716	0.60302	0.65517	0.72749	0.81035
2655.21	0.03163	0.08354	0.15607	0.24297	0.32337		0.49723	0.60291	0.65514	0.72746	0.8104
2653.78	0.03161	0.08349	0.15609	0.243	0.32346		0.49731	0.60275	0.65514	0.72747	0.81045
2652.36	0.0316	0.0834	0.1561	0.24301	0.32354		0.49743	0.60268	0.65514	0.72749	0.81045
2650.93	0.03159	0.08331	0.15606	0.24302	0.32354		0.49759	0.60271	0.65516	0.72754	0.81043
2649.5	0.03159	0.08326	0.15601	0.24301	0.32345		0.49773	0.60269	0.65521	0.72761	0.81042
2648.07	0.03157	0.08328	0.156	0.24297	0.32336		0.49781	0.60256	0.65524	0.72763	0.81041
2646.65	0.03155	0.08334	0.15604	0.24292	0.32333		0.49782	0.60235	0.65523	0.72755	0.81037
2645.22	0.03154	0.08339	0.15606	0.24291	0.32332		0.49783	0.60216	0.6552	0.72739	0.81029
2643.79	0.03155	0.08342	0.15604	0.24293	0.32333		0.49783	0.60205	0.65517	0.72725	0.8102
2642.36	0.03155	0.08345	0.15598	0.24297	0.32336		0.49782	0.60201	0.65517	0.72717	0.81011
2640.94	0.03155	0.08351	0.15596	0.243	0.3234		0.49778	0.60197	0.65513	0.72716	0.81
2639.51	0.03154	0.08359	0.15599	0.24302	0.32341		0.49772	0.60191	0.65503	0.72719	0.80984
2638.08	0.03152	0.08363	0.15602	0.24306	0.32341		0.49767	0.60187	0.6549	0.72725	0.80964
2636.65	0.03149	0.08359	0.15601	0.24312	0.32344		0.49768	0.60188	0.6548	0.72725	0.80952
2635.23	0.03145	0.0835	0.15601	0.24314	0.32349		0.49773	0.60193	0.65478	0.72714	0.80952
2633.8	0.03141	0.08346	0.15608	0.24311	0.32351		0.49777	0.60194	0.65482	0.727	0.80963
2632.37	0.03137	0.0835	0.15622	0.24307	0.32352		0.49777	0.60186	0.65488	0.72694	0.80972
2630.94	0.03137	0.0836	0.15635	0.24303	0.32353		0.49773	0.60173	0.6549	0.72699	0.80974
2629.52	0.03138	0.0837	0.15639	0.24298	0.32354		0.49771	0.60164	0.65491	0.72703	0.8097
2628.09	0.03138	0.08375	0.15632	0.24295	0.32352		0.49772	0.60155	0.65496	0.72701	0.80961
2626.66	0.03134	0.08374	0.1562	0.24297	0.32349		0.49773	0.60144	0.655	0.72696	0.8095
2625.23	0.03128	0.08368	0.15612	0.24307	0.32349		0.49776	0.60129	0.65498	0.72689	0.8094
2623.81	0.03122	0.08362	0.15612	0.24319	0.32355		0.49778	0.60114	0.65489	0.72682	0.80936
2622.38	0.03116	0.08358	0.15617	0.24326	0.32364		0.49781	0.60101	0.6548	0.72678	0.80936
2620.95	0.03112	0.08355	0.15621	0.24328	0.3237		0.49788	0.60093	0.65476	0.72677	0.80931
2619.52	0.03111	0.08352	0.15622	0.24332	0.32371		0.49797	0.60088	0.65474	0.72675	0.80923
2618.1	0.03112	0.08354	0.15622	0.24341	0.32369		0.49803	0.60084	0.6547	0.7267	0.80915
2616.67	0.03112	0.08362	0.15625	0.2435	0.32367		0.49804	0.60083	0.65464	0.72666	0.80914
2615.24	0.03113	0.0837	0.1563	0.24353	0.32367		0.49801	0.60085	0.65459	0.72664	0.80918
2613.81	0.03116	0.0837	0.15634	0.24352	0.32368		0.49798	0.60087	0.65455	0.7266	0.80923
2612.39	0.03117	0.08361	0.15636	0.2435	0.32369		0.49796	0.60086	0.65454	0.72651	0.80927
2610.96	0.03112	0.08351	0.15636	0.24347	0.32372		0.49793	0.60078	0.65455	0.7264	0.80928
2609.53	0.03102	0.08352	0.15638	0.24338	0.32376		0.49791	0.60068	0.65459	0.72633	0.80923
2608.1	0.03092	0.08362	0.15639	0.24327	0.32378		0.49789	0.60063	0.65464	0.7263	0.80911
2606.68	0.03087	0.08368	0.15638	0.24323	0.32377		0.49785	0.60064	0.65467	0.72626	0.80897
2605.25	0.03087	0.08365	0.15636	0.24332	0.32377		0.49784	0.60065	0.65466	0.72618	0.80887
2603.82	0.0309	0.08358	0.15635	0.24347	0.32382		0.49789	0.60058	0.65461	0.72609	0.80879
2602.39	0.03091	0.08351	0.15635	0.24357	0.32391		0.49797	0.60046	0.65457	0.72602	0.80876
2600.96	0.0309	0.08347	0.15634	0.24356	0.32398		0.49801	0.60033	0.65451	0.726	0.80878
2599.54	0.03089	0.08345	0.15633	0.24349	0.324		0.49802	0.60024	0.65443	0.72606	0.80887
2598.11	0.03089	0.08347	0.15633	0.24341	0.32401		0.49807	0.60015	0.65434	0.7262	0.80895
2596.68	0.03089	0.08354	0.15634	0.24335	0.32405		0.49816	0.60003	0.65428	0.72635	0.80896
2595.25	0.03089	0.08362	0.15635	0.24333	0.32412		0.49827	0.59989	0.65426	0.72646	0.80889
2593.83	0.03088	0.08368	0.15633	0.24335	0.3242		0.49835	0.59979	0.65425	0.72648	0.80874
2592.4	0.03081	0.0837	0.15628	0.24338	0.32426		0.4984	0.59974	0.65419	0.72642	0.80855
2590.97	0.03071	0.08368	0.15622	0.24341	0.32431		0.49843	0.59972	0.65409	0.7263	0.80838
2589.54	0.03063	0.08364	0.15616	0.24342	0.32433		0.49843	0.59972	0.65403	0.72616	0.80828
2588.12	0.03062	0.0836	0.15614	0.24338	0.32433		0.49843	0.59976	0.65404	0.72604	0.80824
2586.69	0.03068	0.08357	0.15614	0.2433	0.32434		0.49845	0.59981	0.65407	0.72594	0.80819
2585.26	0.03075	0.08354	0.15618	0.24326	0.32441		0.49849	0.59981	0.65409	0.72581	0.80814
2583.83	0.03077	0.08349	0.15626	0.24329	0.32449		0.49853	0.59974	0.65408	0.72572	0.80813
2582.41	0.03074	0.08342	0.15634	0.24335	0.32451		0.49856	0.59964	0.65403	0.7257	0.8082
2580.98	0.03067	0.08338	0.15639	0.24339	0.32444		0.49858	0.59955	0.65399	0.72576	0.80829
2579.55	0.03059	0.08341	0.15639	0.24341	0.32432		0.49857	0.59948	0.65402	0.72583	0.80832
2578.12	0.03053	0.0835	0.15637	0.24344	0.32423		0.49855	0.59941	0.6541	0.72585	0.80828
2576.7	0.03048	0.08356	0.15633	0.24347	0.32419		0.49851	0.5993	0.65414	0.7258	0.80821
2575.27	0.03046	0.08357	0.15629	0.2435	0.3242		0.49847	0.59917	0.65407	0.72572	0.80815
2573.84	0.03043	0.08356	0.1563	0.24353	0.32423		0.49845	0.59901	0.65394	0.72564	0.8081
2572.41	0.03043	0.08355	0.15638	0.2436	0.32424		0.49846	0.59883	0.65385	0.72562	0.80807
2570.99	0.03045	0.08354	0.15648	0.24368	0.32429		0.49849	0.59871	0.65382	0.72562	0.80803
2569.56	0.03048	0.0835	0.15652	0.24375	0.3244		0.49849	0.59868	0.65377	0.72564	0.80796
2568.13	0.03049	0.08348	0.1565	0.24377	0.32455		0.49847	0.59872	0.65369	0.72565	0.80789
2566.7	0.03049	0.0835	0.1565	0.24376	0.32466		0.49848	0.59875	0.65361	0.7256	0.80787
2565.28	0.03049	0.08353	0.15653	0.24372	0.32469		0.49857	0.59876	0.65357	0.72548	0.80787
2563.85	0.03049	0.08354	0.15655	0.24365	0.32464		0.49867	0.59871	0.65359	0.7253	0.80781
2562.42	0.0305	0.08354	0.15651	0.24355	0.32458		0.49877	0.5986	0.65364	0.72518	0.80766
2560.99	0.03051	0.08355	0.15644	0.2435	0.32453		0.49885	0.59845	0.65372	0.72517	0.8075
2559.57	0.03049	0.08356	0.15638	0.24352	0.32451		0.49892	0.59834	0.6538	0.72523	0.80745
2558.14	0.03043	0.08356	0.15637	0.2436	0.32452		0.49895	0.59833	0.65382	0.72527	0.80749
2556.71	0.03036	0.08356	0.15641	0.24368	0.32456		0.49895	0.59838	0.65378	0.7252	0.80752
2555.28	0.0303	0.08356	0.15644	0.24373	0.3246		0.49892	0.59843	0.65373	0.72507	0.80749
2553.86	0.03024	0.08356	0.15644	0.24379	0.32459		0.49889	0.59844	0.6537	0.72499	0.80751
2552.43	0.03018	0.08355	0.15642	0.24387	0.32455		0.49885	0.59836	0.65366	0.72501	0.80763
2551	0.03013	0.08356	0.15639	0.24396	0.32452		0.49879	0.59817	0.65358	0.72507	0.80775
2549.57	0.03013	0.08358	0.15638	0.24399	0.32453		0.49878	0.59792	0.65351	0.72509	0.80776
2548.15	0.03015	0.08359	0.15639	0.24398	0.32459		0.49884	0.59772	0.65349	0.72504	0.80768
2546.72	0.03015	0.08355	0.15641	0.24395	0.32469		0.49895	0.59765	0.65354	0.72496	0.80757
2545.29	0.03012	0.08349	0.1564	0.24391	0.32476		0.49904	0.59767	0.65357	0.72488	0.80749
2543.86	0.03008	0.08344	0.15638	0.24386	0.32475		0.49908	0.59771	0.65349	0.72483	0.80738
2542.44	0.03007	0.08342	0.15635	0.24379	0.32467		0.49907	0.59772	0.65334	0.72481	0.80723
2541.01	0.03006	0.08343	0.15633	0.24374	0.32455		0.49901	0.59767	0.65322	0.72479	0.8071
2539.58	0.03005	0.08345	0.15632	0.24373	0.32449		0.49894	0.59757	0.65315	0.72475	0.80703
2538.15	0.03003	0.08343	0.15633	0.24375	0.32451		0.49892	0.59744	0.65311	0.72472	0.80701
2536.73	0.03	0.08339	0.15635	0.24379	0.3246		0.49895	0.59731	0.65308	0.7247	0.80697
2535.3	0.02998	0.08338	0.15639	0.24381	0.32469		0.49899	0.59725	0.65307	0.72469	0.80691
2533.87	0.02996	0.08343	0.15643	0.24379	0.32475		0.49902	0.59725	0.65308	0.72467	0.80686
2532.44	0.02995	0.08349	0.15649	0.24374	0.32477		0.49904	0.59725	0.65307	0.72468	0.80685
2531.02	0.02995	0.08354	0.15655	0.24373	0.32479		0.49906	0.59718	0.65303	0.72469	0.80684
2529.59	0.02993	0.08356	0.15661	0.24381	0.32483		0.49909	0.59705	0.65302	0.72468	0.80682
2528.16	0.0299	0.08357	0.15663	0.24396	0.32489		0.49914	0.59694	0.65308	0.72461	0.80677
2526.73	0.02985	0.08359	0.1566	0.24409	0.32494		0.49918	0.59687	0.65314	0.72451	0.80673
2525.31	0.02979	0.08359	0.15656	0.24411	0.32497		0.4992	0.59682	0.65315	0.72445	0.80671
2523.88	0.02974	0.08357	0.15653	0.24403	0.32499		0.49921	0.59675	0.65312	0.72443	0.80669
2522.45	0.02972	0.08355	0.15649	0.24392	0.32503		0.49924	0.59669	0.65311	0.72444	0.80666
2521.02	0.02973	0.08355	0.15643	0.24383	0.32509		0.49923	0.5967	0.65311	0.72448	0.80659
2519.6	0.02973	0.08358	0.15637	0.24381	0.32512		0.49918	0.59678	0.65307	0.72452	0.80652
2518.17	0.02972	0.08361	0.15636	0.24386	0.32511		0.49911	0.59687	0.65299	0.72451	0.80648
2516.74	0.0297	0.08363	0.15638	0.24395	0.32511		0.49906	0.59687	0.65289	0.72445	0.80646
2515.31	0.02967	0.08363	0.15642	0.24401	0.32517		0.49906	0.59673	0.65283	0.72438	0.8064
2513.89	0.02965	0.08363	0.15646	0.24401	0.32525		0.49908	0.59654	0.65282	0.72435	0.80634
2512.46	0.02965	0.08363	0.15651	0.244	0.32527		0.49915	0.59637	0.65283	0.72433	0.80634
2511.03	0.02968	0.08362	0.15655	0.24401	0.32523		0.49924	0.59629	0.65283	0.72426	0.80639
2509.6	0.02972	0.0836	0.15661	0.24406	0.32517		0.49932	0.5963	0.65279	0.72414	0.8064
2508.18	0.02973	0.08362	0.15667	0.24413	0.32511		0.49937	0.59637	0.65277	0.72406	0.80632
2506.75	0.0297	0.0837	0.15673	0.24417	0.32508		0.49939	0.59644	0.65276	0.72405	0.80623
2505.32	0.02965	0.08378	0.15675	0.24415	0.32507		0.49939	0.59639	0.65276	0.72408	0.80619
2503.89	0.02959	0.08377	0.1567	0.2441	0.32505		0.49939	0.59623	0.65275	0.72409	0.80623
2502.47	0.02953	0.08368	0.1566	0.24407	0.32502		0.4994	0.59601	0.65275	0.72406	0.8063
2501.04	0.0295	0.08358	0.15654	0.24408	0.32503		0.4994	0.59582	0.65274	0.72398	0.8063
2499.61	0.02949	0.08353	0.15656	0.24416	0.32512		0.49938	0.59569	0.65268	0.7239	0.80618
2498.18	0.02949	0.08354	0.15663	0.24428	0.32521		0.49937	0.59556	0.65257	0.72386	0.80599
2496.76	0.02948	0.08356	0.15666	0.24436	0.32525		0.49937	0.59544	0.65251	0.72387	0.80584
2495.33	0.02948	0.08355	0.15662	0.24436	0.32521		0.49941	0.59539	0.65255	0.72389	0.8058
2493.9	0.02949	0.08352	0.15653	0.2443	0.32514		0.49947	0.59544	0.65261	0.72388	0.80581
2492.47	0.02948	0.08353	0.15649	0.24425	0.32507		0.49953	0.59555	0.65256	0.72384	0.80578
2491.04	0.02943	0.08361	0.15651	0.24424	0.32502		0.49957	0.59557	0.65244	0.72382	0.80575
2489.62	0.02937	0.08369	0.15656	0.24429	0.325		0.49958	0.59545	0.65236	0.72381	0.80576
2488.19	0.02932	0.08373	0.15659	0.24433	0.32501		0.49956	0.59526	0.65236	0.7238	0.80579
2486.76	0.02932	0.08369	0.15658	0.24435	0.32505		0.49957	0.5951	0.65235	0.72379	0.80577
2485.33	0.02934	0.0836	0.15656	0.24435	0.32511		0.49961	0.59505	0.65228	0.72378	0.80569
2483.91	0.02937	0.08355	0.15655	0.24437	0.32518		0.49966	0.59508	0.65216	0.72375	0.80556
2482.48	0.02938	0.08354	0.15654	0.24439	0.3252		0.49971	0.59511	0.65207	0.72369	0.80542
2481.05	0.02937	0.08354	0.1565	0.24438	0.32519		0.49974	0.59509	0.65205	0.72365	0.80533
2479.62	0.02933	0.0835	0.15645	0.24434	0.32518		0.49977	0.59499	0.65208	0.72363	0.80532
2478.2	0.02929	0.08348	0.15641	0.24426	0.32523		0.4998	0.59486	0.6521	0.72358	0.80537
2476.77	0.02928	0.08348	0.15638	0.24423	0.32534		0.49982	0.59475	0.6521	0.72349	0.80543
2475.34	0.02927	0.08349	0.15639	0.24429	0.32544		0.49986	0.59466	0.6521	0.7234	0.80544
2473.91	0.02924	0.08347	0.15641	0.24441	0.32546		0.49991	0.5946	0.65211	0.72335	0.80537
2472.49	0.02917	0.08342	0.15644	0.24448	0.3254		0.49997	0.5946	0.65206	0.72331	0.80523
2471.06	0.02908	0.08338	0.15647	0.24445	0.32528		0.50001	0.59465	0.65195	0.72327	0.80508
2469.63	0.029	0.08337	0.15648	0.24436	0.3252		0.49997	0.59466	0.65184	0.72323	0.805
2468.2	0.02896	0.08339	0.15649	0.24429	0.32522		0.49988	0.59459	0.6518	0.72323	0.80503
2466.78	0.02894	0.08343	0.15646	0.24427	0.32534		0.49981	0.59448	0.65181	0.72325	0.80509
2465.35	0.02893	0.08346	0.1564	0.24428	0.32549		0.4998	0.59443	0.65186	0.72324	0.80509
2463.92	0.02891	0.08345	0.15634	0.24431	0.32561		0.49984	0.59444	0.65191	0.72318	0.80502
2462.49	0.02891	0.08343	0.15631	0.24433	0.32567		0.49987	0.59442	0.65191	0.72312	0.80491
2461.07	0.02891	0.08341	0.15631	0.24427	0.32569		0.4999	0.59431	0.65185	0.72309	0.80478
2459.64	0.02891	0.08339	0.15626	0.24417	0.32566		0.49994	0.59412	0.65176	0.72309	0.80466
2458.21	0.02893	0.08335	0.15617	0.2441	0.32558		0.49999	0.59395	0.65169	0.72309	0.80461
2456.78	0.02894	0.08329	0.15608	0.24411	0.32549		0.50003	0.59383	0.65166	0.72307	0.80466
2455.36	0.02892	0.08326	0.15605	0.24419	0.32542		0.50006	0.59376	0.65165	0.72304	0.80474
2453.93	0.02889	0.08328	0.15609	0.24427	0.3254		0.50005	0.59371	0.65169	0.72304	0.80478
2452.5	0.02884	0.08331	0.15616	0.2443	0.32541		0.50001	0.5937	0.65174	0.72308	0.80478
2451.07	0.02877	0.08332	0.15621	0.2443	0.32541		0.49996	0.59372	0.65177	0.72313	0.80477
2449.65	0.0287	0.08329	0.15619	0.24433	0.32541		0.49994	0.59376	0.65176	0.72315	0.80476
2448.22	0.02866	0.08324	0.15611	0.24441	0.32546		0.49998	0.59373	0.65176	0.72313	0.80471
2446.79	0.02865	0.0832	0.15604	0.2445	0.32558		0.50006	0.5936	0.65177	0.72305	0.80459
2445.36	0.02867	0.08319	0.15604	0.24453	0.32573		0.50011	0.59337	0.65174	0.72295	0.80445
2443.94	0.0287	0.08319	0.15612	0.24449	0.32581		0.50012	0.59315	0.65169	0.72283	0.8043
2442.51	0.02873	0.08317	0.15617	0.24442	0.3258		0.5001	0.59304	0.6517	0.72271	0.80418
2441.08	0.02874	0.08314	0.15619	0.24433	0.32577		0.50014	0.59307	0.65174	0.72257	0.80408
2439.65	0.0287	0.08313	0.15619	0.24427	0.32582		0.50021	0.59314	0.65174	0.72245	0.80402
2438.23	0.02862	0.08316	0.15621	0.24428	0.32591		0.50029	0.59316	0.65168	0.72238	0.80405
2436.8	0.02858	0.08318	0.1562	0.24435	0.32594		0.50032	0.59311	0.65159	0.7224	0.80413
2435.37	0.02859	0.08317	0.15616	0.24439	0.3259		0.50032	0.59305	0.65151	0.72247	0.8042
2433.94	0.0286	0.08314	0.15613	0.24439	0.32582		0.50031	0.593	0.65143	0.72256	0.80422
2432.52	0.02859	0.08314	0.15616	0.24441	0.32577		0.5003	0.59295	0.65138	0.72259	0.80421
2431.09	0.02857	0.08316	0.15623	0.2445	0.32578		0.5003	0.59285	0.65136	0.72254	0.80417
2429.66	0.02857	0.08316	0.15628	0.24459	0.32581		0.50031	0.59271	0.65134	0.72247	0.80406
2428.23	0.02859	0.08313	0.15629	0.24462	0.32586		0.50033	0.59259	0.65129	0.72244	0.80394
2426.81	0.02856	0.08312	0.15627	0.24459	0.32592		0.50037	0.59251	0.65126	0.72245	0.80387
2425.38	0.02848	0.08317	0.15625	0.24453	0.32595		0.50044	0.59245	0.65127	0.72241	0.80393
2423.95	0.0284	0.08323	0.15625	0.24447	0.32593		0.50051	0.59241	0.65129	0.72228	0.80408
2422.52	0.02834	0.08323	0.15627	0.24444	0.32584		0.50053	0.59237	0.65127	0.7221	0.80421
2421.1	0.02829	0.08317	0.15627	0.24444	0.32576		0.50049	0.59233	0.6512	0.72197	0.80422
2419.67	0.02824	0.08311	0.15625	0.24447	0.32577		0.5004	0.5923	0.65114	0.72191	0.80409
2418.24	0.02822	0.0831	0.15624	0.24453	0.32589		0.50034	0.59228	0.6511	0.72187	0.80393
2416.81	0.02822	0.08314	0.15624	0.24456	0.32605		0.50034	0.59226	0.65108	0.72181	0.80384
2415.39	0.02825	0.08315	0.15625	0.24456	0.32617		0.50039	0.59222	0.65105	0.72177	0.80381
2413.96	0.02828	0.08315	0.15628	0.24451	0.32618		0.50046	0.59216	0.65102	0.72177	0.80378
2412.53	0.02828	0.08317	0.15632	0.24446	0.32612		0.5005	0.59207	0.651	0.72183	0.80375
2411.1	0.02826	0.08323	0.15635	0.24446	0.32603		0.50051	0.59194	0.65097	0.72192	0.80374
2409.68	0.02823	0.08329	0.15634	0.2445	0.32599		0.5005	0.59184	0.65093	0.72202	0.80377
2408.25	0.0282	0.08328	0.15628	0.24454	0.32602		0.50051	0.5918	0.6509	0.72204	0.80378
2406.82	0.02816	0.0832	0.15619	0.24456	0.32609		0.50049	0.59179	0.65091	0.72194	0.8037
2405.39	0.02812	0.08313	0.15614	0.24453	0.32613		0.50041	0.59174	0.65091	0.72181	0.80354
2403.97	0.02811	0.08311	0.15611	0.24448	0.32614		0.50033	0.59166	0.65088	0.72173	0.8034
2402.54	0.02813	0.0831	0.15606	0.24444	0.32616		0.50032	0.59161	0.65082	0.72175	0.80333
2401.11	0.02817	0.08306	0.15597	0.24443	0.32621		0.50038	0.59163	0.65082	0.72178	0.80329
2399.68	0.02819	0.08301	0.15588	0.24443	0.32629		0.50044	0.59166	0.65085	0.72175	0.80321
2398.26	0.02819	0.08298	0.15585	0.24444	0.32637		0.50047	0.59165	0.65087	0.7217	0.80311
2396.83	0.02817	0.08301	0.15592	0.24451	0.32646		0.5005	0.59156	0.65086	0.72172	0.80305
2395.4	0.02814	0.08312	0.15612	0.24472	0.32665		0.50055	0.59147	0.65094	0.72184	0.80319
2393.97	0.02812	0.08337	0.15653	0.2452	0.32718		0.50062	0.59158	0.65127	0.72214	0.80366
2392.55	0.0282	0.08396	0.1573	0.2462	0.32839		0.50078	0.59215	0.652	0.7229	0.80461
2391.12	0.0286	0.08516	0.1588	0.24809	0.33066		0.50124	0.59344	0.65345	0.72452	0.80624
2389.69	0.0296	0.08746	0.16156	0.25136	0.33442		0.50233	0.59588	0.65617	0.72747	0.80886
2388.26	0.03161	0.09142	0.16615	0.2565	0.33999		0.50454	0.60004	0.66082	0.73214	0.81288
2386.84	0.03518	0.09754	0.17294	0.26378	0.34746		0.50852	0.60643	0.66781	0.7388	0.81852
2385.41	0.04088	0.10593	0.18182	0.27302	0.35647		0.5149	0.61524	0.67706	0.74735	0.82555
2383.98	0.04903	0.11616	0.19222	0.28345	0.36619		0.52402	0.62605	0.68794	0.75716	0.83335
2382.55	0.05953	0.12737	0.20323	0.29402	0.37557		0.53574	0.638	0.69949	0.7673	0.84111
2381.12	0.07196	0.13872	0.21404	0.30395	0.3838		0.5496	0.65022	0.71082	0.77696	0.84817
2379.7	0.08599	0.14991	0.22434	0.31315	0.39087		0.5652	0.66239	0.72164	0.78592	0.85434
2378.27	0.10173	0.16132	0.23455	0.32219	0.39754		0.58258	0.67491	0.73242	0.79461	0.86001
2376.84	0.11972	0.17371	0.24551	0.33186	0.40482		0.60226	0.6885	0.744	0.80385	0.86588
2375.41	0.14045	0.18774	0.25792	0.34284	0.41331		0.62481	0.70367	0.75706	0.81434	0.87259
2373.99	0.16408	0.20364	0.27204	0.35549	0.42317		0.65043	0.72061	0.77183	0.82632	0.88045
2372.56	0.19052	0.22121	0.28764	0.36977	0.43432		0.67889	0.73929	0.78815	0.8397	0.88949
2371.13	0.21939	0.23996	0.30438	0.38528	0.44664		0.70971	0.75961	0.80565	0.85415	0.89953
2369.7	0.24979	0.25934	0.32188	0.40136	0.45978		0.74215	0.78116	0.82383	0.86923	0.91027
2368.28	0.28037	0.27877	0.33964	0.41753	0.47315		0.77515	0.80313	0.84211	0.88449	0.92116
2366.85	0.30992	0.29773	0.35704	0.43367	0.48634		0.80744	0.82458	0.86006	0.89963	0.9316
2365.42	0.33742	0.31556	0.37324	0.44937	0.49896		0.83744	0.84453	0.87719	0.91422	0.94124
2363.99	0.36132	0.33113	0.38713	0.46318	0.50993		0.86315	0.86169	0.89234	0.92713	0.94984
2362.57	0.37977	0.34328	0.39775	0.47345	0.51814		0.88266	0.87475	0.90408	0.93703	0.95698
2361.14	0.39135	0.35127	0.40481	0.47978	0.52372		0.8946	0.88287	0.91164	0.9434	0.96231
2359.71	0.39493	0.35451	0.40814	0.48236	0.52709		0.89774	0.88559	0.91475	0.94607	0.96562
2358.28	0.38863	0.35176	0.40651	0.48044	0.5271		0.89036	0.88201	0.91229	0.94422	0.96624
2356.86	0.37111	0.34182	0.39819	0.47286	0.52188		0.87132	0.87112	0.90298	0.93684	0.9629
2355.43	0.34447	0.32567	0.38379	0.46045	0.51202		0.84268	0.85394	0.88799	0.92479	0.95546
2354	0.31221	0.30612	0.36628	0.4457	0.50032		0.80806	0.83321	0.87034	0.91056	0.94566
2352.57	0.27704	0.28544	0.34809	0.43031	0.48873		0.77048	0.81113	0.85194	0.89593	0.93536
2351.15	0.24461	0.26624	0.33137	0.41581	0.4781		0.73594	0.79052	0.83467	0.88225	0.92574
2349.72	0.22256	0.25234	0.31924	0.4049	0.46995		0.7124	0.77558	0.82188	0.87193	0.91838
2348.29	0.21548	0.24691	0.31451	0.40034	0.46636		0.70481	0.76979	0.81681	0.86761	0.9151
2346.86	0.22468	0.25151	0.31862	0.4037	0.46886		0.71471	0.77486	0.82117	0.87085	0.91713
2345.44	0.24824	0.26489	0.33023	0.4139	0.47674		0.73991	0.78942	0.83359	0.88056	0.92369
2344.01	0.27715	0.28037	0.34297	0.42489	0.48497		0.77038	0.80618	0.84713	0.89101	0.93048
2342.58	0.29736	0.28874	0.34877	0.42906	0.48721		0.79101	0.81517	0.85303	0.89524	0.93248
2341.15	0.30329	0.28804	0.34658	0.42575	0.48322		0.79635	0.81417	0.85038	0.89263	0.92962
2339.73	0.29988	0.28279	0.34087	0.41962	0.47713		0.79225	0.80817	0.84432	0.88713	0.92509
2338.3	0.29336	0.27695	0.33508	0.41401	0.47155		0.78544	0.80169	0.83855	0.88169	0.92083
2336.87	0.28675	0.27213	0.33052	0.40989	0.46722		0.77896	0.79653	0.83411	0.87754	0.91737
2335.44	0.28042	0.26879	0.32771	0.40755	0.4647		0.77298	0.793	0.83123	0.87524	0.91514
2334.02	0.27436	0.26728	0.32703	0.40738	0.46461		0.76722	0.79122	0.83032	0.87499	0.91485
2332.59	0.26887	0.2674	0.32818	0.40903	0.4664		0.76191	0.79086	0.83115	0.87612	0.91632
2331.16	0.26351	0.26762	0.3294	0.41053	0.46799		0.75662	0.79033	0.832	0.87679	0.91775
2329.73	0.25716	0.26598	0.32853	0.40966	0.46733		0.75016	0.78773	0.83077	0.87522	0.91715
2328.31	0.24905	0.26207	0.32513	0.40629	0.46464		0.74178	0.78276	0.82715	0.87147	0.9145
2326.88	0.23926	0.25713	0.32077	0.40234	0.46198		0.73166	0.77686	0.82268	0.86728	0.91159
2325.45	0.22849	0.25241	0.31709	0.39948	0.46087		0.72044	0.77145	0.81887	0.86425	0.90996
2324.02	0.21733	0.24803	0.31419	0.39766	0.46092		0.70863	0.76667	0.81579	0.86248	0.90954
2322.6	0.20567	0.24293	0.31068	0.39532	0.46033		0.69606	0.76128	0.81207	0.86055	0.90889
2321.17	0.19291	0.23596	0.30511	0.39087	0.45762		0.68217	0.75386	0.80614	0.85667	0.90649
2319.74	0.17908	0.22705	0.29739	0.38409	0.45267		0.66707	0.74421	0.7977	0.85036	0.90209
2318.31	0.16523	0.21733	0.28866	0.376	0.44636		0.65196	0.73345	0.78797	0.84263	0.89659
2316.89	0.15278	0.20841	0.28049	0.36825	0.4401		0.63853	0.72333	0.77892	0.83518	0.89133
2315.46	0.14279	0.20188	0.27457	0.36281	0.43579		0.62802	0.71566	0.77253	0.82985	0.88777
2314.03	0.13546	0.19859	0.27198	0.36103	0.43498		0.62058	0.71151	0.76983	0.82788	0.88687
2312.6	0.12997	0.19764	0.27198	0.36218	0.43717		0.61509	0.71003	0.7698	0.82857	0.888
2311.18	0.1248	0.19655	0.27199	0.36342	0.43953		0.6097	0.70864	0.76965	0.82931	0.88908
2309.75	0.11862	0.19301	0.26952	0.36193	0.43921		0.60292	0.70493	0.76677	0.82753	0.88816
2308.32	0.11093	0.18647	0.26383	0.35685	0.43535		0.59435	0.69823	0.7605	0.82254	0.88471
2306.89	0.10222	0.17786	0.25573	0.34901	0.42879		0.58468	0.68926	0.75178	0.81521	0.87925
2305.47	0.09372	0.16881	0.24679	0.34003	0.421		0.57529	0.67947	0.74231	0.80705	0.87284
2304.04	0.08672	0.16094	0.23879	0.33184	0.41374		0.56754	0.67062	0.73387	0.79964	0.86686
2302.61	0.08169	0.15508	0.23284	0.32579	0.40831		0.56188	0.66387	0.72754	0.79401	0.86238
2301.18	0.07795	0.15077	0.22859	0.32173	0.40465		0.55763	0.65898	0.72301	0.79002	0.85938
2299.76	0.07446	0.14687	0.22482	0.31836	0.40165		0.55373	0.65472	0.71912	0.78657	0.8569
2298.33	0.07081	0.14267	0.22071	0.31464	0.39838		0.54974	0.65024	0.71498	0.78279	0.85414
2296.9	0.06712	0.13816	0.21619	0.31033	0.39457		0.54572	0.64543	0.7104	0.77854	0.85091
2295.47	0.06347	0.13342	0.2114	0.30552	0.39022		0.54173	0.64041	0.70541	0.77398	0.84725
2294.05	0.05971	0.12844	0.20627	0.30024	0.38525		0.53766	0.63513	0.70003	0.76911	0.84316
2292.62	0.05579	0.12325	0.20086	0.29465	0.37977		0.53348	0.62965	0.69436	0.76395	0.83883
2291.19	0.05186	0.11806	0.1954	0.28902	0.37419		0.5293	0.62425	0.68876	0.75873	0.83461
2289.76	0.04809	0.11312	0.19022	0.28365	0.36888		0.52522	0.61917	0.68352	0.75375	0.83072
2288.34	0.04447	0.10852	0.18543	0.27862	0.36398		0.52123	0.61441	0.6787	0.74914	0.82709
2286.91	0.04097	0.10426	0.181	0.27394	0.35947		0.51735	0.60995	0.67423	0.7449	0.82362
2285.48	0.0378	0.10051	0.17699	0.2697	0.35541		0.51384	0.60594	0.67015	0.74109	0.82041
2284.05	0.03543	0.09754	0.17366	0.26616	0.35194		0.51122	0.60272	0.66671	0.73791	0.8177
2282.63	0.03426	0.09557	0.17127	0.26353	0.34918		0.50995	0.60054	0.66419	0.73559	0.81564
2281.2	0.0343	0.09452	0.16979	0.26176	0.34705		0.51002	0.59937	0.66261	0.73407	0.81414
2279.77	0.03511	0.09402	0.16894	0.26055	0.34536		0.51094	0.59883	0.66176	0.73306	0.81303
2278.34	0.03612	0.09374	0.16839	0.25962	0.34399		0.51207	0.5985	0.6613	0.73224	0.81214
2276.91	0.03696	0.09351	0.1679	0.25882	0.34284		0.51299	0.59815	0.66092	0.73147	0.81131
2275.49	0.03752	0.09327	0.16738	0.25808	0.34184		0.5136	0.59776	0.6605	0.73076	0.81044
2274.06	0.03784	0.09302	0.16682	0.25737	0.34092		0.51393	0.59739	0.65999	0.73013	0.80955
2272.63	0.03798	0.09277	0.16627	0.25669	0.34002		0.51406	0.59707	0.65945	0.72958	0.80876
2271.2	0.03799	0.09253	0.16579	0.25607	0.33915		0.51406	0.59677	0.65897	0.72908	0.80816
2269.78	0.03789	0.0923	0.1654	0.25555	0.33837		0.51396	0.59648	0.65856	0.7286	0.80776
2268.35	0.03769	0.09206	0.16508	0.25514	0.33771		0.51377	0.59615	0.65819	0.72813	0.80745
2266.92	0.03738	0.09177	0.16477	0.25479	0.33715		0.51351	0.59574	0.65778	0.72763	0.80711
2265.49	0.03696	0.09144	0.16439	0.25444	0.33666		0.51315	0.59527	0.65732	0.72711	0.80667
2264.07	0.03642	0.09106	0.16394	0.25405	0.33619		0.51264	0.59479	0.65685	0.7266	0.80616
2262.64	0.03577	0.09065	0.16345	0.25359	0.33575		0.51199	0.59429	0.65642	0.7261	0.80572
2261.21	0.03508	0.09021	0.16302	0.25309	0.3353		0.51126	0.59377	0.65599	0.72563	0.8054
2259.78	0.03437	0.08974	0.16266	0.2526	0.33484		0.51051	0.59323	0.65552	0.72521	0.80514
2258.36	0.03365	0.08927	0.16233	0.25214	0.3344		0.50978	0.59271	0.65501	0.72484	0.80485
2256.93	0.03295	0.0888	0.16195	0.2517	0.33399		0.50907	0.59222	0.65448	0.72444	0.80449
2255.5	0.03228	0.08831	0.16152	0.25128	0.33359		0.50839	0.59173	0.65396	0.72397	0.80407
2254.07	0.03163	0.08779	0.16108	0.25084	0.33317		0.50774	0.59121	0.65345	0.72346	0.80363
2252.65	0.03099	0.08724	0.16062	0.2504	0.33275		0.50711	0.59061	0.65295	0.72296	0.80319
2251.22	0.03037	0.08671	0.16016	0.24998	0.33235		0.50651	0.58999	0.65245	0.72248	0.80278
2249.79	0.02982	0.08627	0.15971	0.24961	0.33199		0.50593	0.5894	0.65199	0.72205	0.80241
2248.36	0.02933	0.08591	0.15931	0.2493	0.33167		0.50536	0.58886	0.65157	0.72164	0.80205
2246.94	0.02883	0.08557	0.15896	0.24901	0.33134		0.50487	0.58836	0.6512	0.72127	0.8017
2245.51	0.02835	0.08523	0.15864	0.2487	0.33101		0.50446	0.58788	0.65086	0.72095	0.8014
2244.08	0.02793	0.08493	0.15833	0.24833	0.3307		0.50413	0.58744	0.65052	0.72065	0.80117
2242.65	0.02764	0.08468	0.15803	0.24795	0.33044		0.5038	0.58706	0.65018	0.72032	0.80098
2241.23	0.02745	0.08445	0.15774	0.24762	0.33026		0.50346	0.58675	0.64982	0.72001	0.8008
2239.8	0.02729	0.08424	0.15748	0.24738	0.33011		0.50319	0.58648	0.64945	0.71978	0.8006
2238.37	0.02713	0.08404	0.15728	0.24722	0.32995		0.50301	0.58624	0.64914	0.71961	0.80037
2236.94	0.02696	0.08388	0.15711	0.24708	0.32976		0.5029	0.586	0.64893	0.71941	0.80013
2235.52	0.02678	0.08372	0.15694	0.24695	0.32953		0.50279	0.58577	0.64881	0.71919	0.79991
2234.09	0.02662	0.08357	0.15677	0.24683	0.32933		0.50266	0.58554	0.64872	0.71901	0.79973
2232.66	0.02648	0.08344	0.15663	0.24672	0.32924		0.50253	0.58531	0.64862	0.71891	0.79965
2231.23	0.02635	0.08335	0.15655	0.24663	0.32927		0.50243	0.58512	0.64848	0.71884	0.79968
2229.81	0.02623	0.08328	0.1565	0.24656	0.32933		0.50234	0.58501	0.64833	0.71877	0.79974
2228.38	0.02613	0.0832	0.15645	0.24648	0.32934		0.50229	0.58498	0.64823	0.7187	0.79975
2226.95	0.02605	0.0831	0.15637	0.24639	0.32931		0.50228	0.58492	0.64819	0.71862	0.79968
2225.52	0.02599	0.08302	0.1563	0.2463	0.3293		0.50228	0.5848	0.6482	0.71853	0.79954
2224.1	0.02595	0.08296	0.15624	0.24623	0.3293		0.50229	0.5847	0.64823	0.71842	0.79936
2222.67	0.02592	0.08291	0.15622	0.24618	0.32929		0.50228	0.58467	0.64823	0.71832	0.79918
2221.24	0.0259	0.08283	0.15619	0.24616	0.32924		0.50226	0.58464	0.64816	0.71822	0.79899
2219.81	0.02592	0.08273	0.15613	0.2462	0.32919		0.50224	0.58453	0.648	0.71811	0.7988
2218.39	0.02594	0.08264	0.15603	0.24627	0.32917		0.50222	0.58436	0.64782	0.71799	0.79864
2216.96	0.02595	0.08261	0.15593	0.24631	0.32916		0.50224	0.58421	0.64766	0.71792	0.79854
2215.53	0.02592	0.08265	0.15587	0.24629	0.32911		0.50229	0.58406	0.64757	0.71789	0.79849
2214.1	0.02586	0.08272	0.15586	0.24624	0.32907		0.50237	0.5839	0.64752	0.71786	0.79848
2212.68	0.0258	0.08277	0.15588	0.2462	0.32908		0.50242	0.58375	0.64749	0.71781	0.79851
2211.25	0.02575	0.0828	0.15589	0.24618	0.32911		0.50244	0.58367	0.64743	0.71777	0.79851
2209.82	0.02573	0.08281	0.15586	0.24617	0.32908		0.50243	0.5837	0.64733	0.71777	0.79844
2208.39	0.02573	0.08281	0.15583	0.24617	0.329		0.50242	0.58378	0.64727	0.71782	0.79836
2206.97	0.02574	0.08279	0.15586	0.24618	0.32895		0.50241	0.58383	0.6473	0.71787	0.79838
2205.54	0.02573	0.08276	0.15595	0.24617	0.32898		0.50241	0.58376	0.64738	0.71788	0.79852
2204.11	0.02572	0.08272	0.15604	0.24617	0.32903		0.50241	0.58359	0.64744	0.71781	0.79861
2202.68	0.02574	0.08268	0.15608	0.2462	0.32905		0.50242	0.58343	0.64741	0.7177	0.79855
2201.26	0.02579	0.08267	0.15603	0.24625	0.32907		0.50243	0.58338	0.64733	0.71761	0.79839
2199.83	0.0258	0.08268	0.15595	0.24629	0.32913		0.50243	0.58341	0.64728	0.71761	0.79824
2198.4	0.02576	0.08267	0.15589	0.24633	0.32923		0.50241	0.58344	0.64727	0.7177	0.79814
2196.97	0.02568	0.08262	0.15589	0.24639	0.32934		0.50242	0.58341	0.64728	0.71779	0.79809
2195.55	0.0256	0.08258	0.15592	0.24642	0.32942		0.50244	0.58334	0.64728	0.7178	0.7981
2194.12	0.02556	0.08259	0.15595	0.24639	0.32946		0.50243	0.58324	0.64728	0.71769	0.79814
2192.69	0.02556	0.08267	0.156	0.24632	0.32946		0.50238	0.5831	0.64729	0.71751	0.79817
2191.26	0.02559	0.08277	0.15607	0.24627	0.32947		0.50233	0.583	0.64732	0.71738	0.79819
2189.84	0.02562	0.08284	0.15611	0.24632	0.32949		0.50234	0.583	0.64735	0.71735	0.79821
2188.41	0.0256	0.08283	0.15609	0.24641	0.32952		0.50242	0.58309	0.64736	0.7174	0.7982
2186.98	0.02556	0.08277	0.156	0.24648	0.32951		0.50251	0.58315	0.64735	0.71745	0.79818
2185.55	0.02551	0.08269	0.15589	0.24648	0.32949		0.50255	0.58309	0.64734	0.71747	0.79815
2184.13	0.02549	0.08264	0.1558	0.24645	0.32948		0.5025	0.58295	0.64733	0.71745	0.79811
2182.7	0.02553	0.08265	0.15577	0.24643	0.32952		0.50242	0.58283	0.64732	0.7174	0.79807
2181.27	0.02559	0.0827	0.15577	0.24643	0.32958		0.50237	0.58279	0.64732	0.71734	0.798
2179.84	0.02565	0.08274	0.15581	0.24643	0.32964		0.5024	0.58278	0.6473	0.71734	0.79793
2178.42	0.02566	0.08275	0.15586	0.24641	0.32971		0.50248	0.58274	0.64724	0.71737	0.79785
2176.99	0.02563	0.08273	0.15589	0.24638	0.32979		0.50255	0.58267	0.64716	0.71735	0.79779
2175.56	0.02561	0.08269	0.15589	0.24635	0.32989		0.50256	0.58258	0.64708	0.71731	0.79777
2174.13	0.02561	0.08265	0.15586	0.24632	0.32998		0.50256	0.58249	0.64705	0.71727	0.79778
2172.71	0.02565	0.08263	0.15586	0.24628	0.33		0.50258	0.58243	0.64704	0.71724	0.79778
2171.28	0.02571	0.08265	0.15591	0.24625	0.32997		0.50262	0.58242	0.647	0.71721	0.7977
2169.85	0.02576	0.08271	0.156	0.24625	0.32991		0.50264	0.58247	0.64693	0.71718	0.79757
2168.42	0.02576	0.08275	0.15605	0.2463	0.32985		0.50265	0.58249	0.64688	0.71716	0.79748
2166.99	0.02574	0.08275	0.15604	0.24641	0.32983		0.50265	0.58244	0.64688	0.71714	0.79747
2165.57	0.02573	0.08272	0.15598	0.24653	0.32987		0.50264	0.58231	0.6469	0.71713	0.79746
2164.14	0.02576	0.08271	0.15593	0.24662	0.32996		0.5026	0.58218	0.64692	0.71714	0.79741
2162.71	0.02579	0.08272	0.15594	0.24666	0.33009		0.50256	0.58213	0.6469	0.71717	0.79735
2161.28	0.0258	0.08272	0.15598	0.24667	0.33017		0.50257	0.58215	0.64685	0.71717	0.79735
2159.86	0.02577	0.08268	0.156	0.24666	0.33015		0.50261	0.58217	0.64681	0.71711	0.79742
2158.43	0.02574	0.08263	0.15597	0.24665	0.33006		0.50265	0.58213	0.6468	0.71698	0.79747
2157	0.02574	0.08264	0.15594	0.24664	0.32999		0.50267	0.58203	0.64682	0.7168	0.79745
2155.57	0.02575	0.08268	0.15594	0.24663	0.32995		0.50265	0.58189	0.64682	0.71663	0.79736
2154.15	0.02573	0.08271	0.15596	0.24663	0.32991		0.50264	0.58176	0.64673	0.71655	0.79722
2152.72	0.02565	0.08268	0.15596	0.24666	0.32987		0.50264	0.58165	0.64659	0.7166	0.79708
2151.29	0.02556	0.08262	0.15594	0.24668	0.32988		0.50268	0.58159	0.64649	0.71672	0.79698
2149.86	0.0255	0.0826	0.15593	0.24666	0.32991		0.50274	0.58156	0.64644	0.71681	0.79696
2148.44	0.02547	0.08262	0.15593	0.24659	0.32993		0.50277	0.58152	0.64643	0.71683	0.79698
2147.01	0.02546	0.08266	0.15591	0.24654	0.32994		0.50278	0.58147	0.64642	0.71679	0.797
2145.58	0.02544	0.08269	0.15588	0.24656	0.32996		0.50278	0.58142	0.64642	0.71671	0.79699
2144.15	0.02537	0.0827	0.15587	0.24662	0.33001		0.5028	0.58135	0.64643	0.71656	0.79699
2142.73	0.02527	0.08271	0.15589	0.24671	0.33005		0.50282	0.5813	0.64643	0.71638	0.79702
2141.3	0.0252	0.08271	0.15592	0.24679	0.33008		0.50285	0.58126	0.64641	0.71628	0.79705
2139.87	0.02515	0.08267	0.15591	0.24685	0.33011		0.50291	0.5812	0.64639	0.71631	0.79708
2138.44	0.0251	0.08261	0.15588	0.24688	0.33016		0.503	0.58114	0.64638	0.71643	0.79707
2137.02	0.02503	0.08258	0.15584	0.24689	0.33019		0.50307	0.58113	0.64637	0.71654	0.79701
2135.59	0.02496	0.08258	0.15582	0.24691	0.33021		0.5031	0.58113	0.64636	0.71657	0.7969
2134.16	0.02494	0.08261	0.15583	0.24696	0.33026		0.5031	0.5811	0.64636	0.71657	0.7968
2132.73	0.02495	0.08264	0.15589	0.24704	0.33039		0.50312	0.581	0.64639	0.71656	0.79672
2131.31	0.02495	0.08268	0.15599	0.24711	0.33056		0.50317	0.58085	0.64642	0.71654	0.79665
2129.88	0.02492	0.08271	0.1561	0.24717	0.33068		0.50322	0.5807	0.6464	0.71649	0.79656
2128.45	0.02488	0.08271	0.15616	0.24721	0.3307		0.50328	0.58056	0.64633	0.7164	0.79649
2127.02	0.02483	0.08267	0.15618	0.24722	0.33067		0.50334	0.58044	0.64625	0.7163	0.79649
2125.6	0.02478	0.08264	0.15617	0.24723	0.33064		0.50341	0.58036	0.64619	0.71622	0.79654
2124.17	0.02475	0.08265	0.15618	0.24726	0.33061		0.50344	0.58032	0.64613	0.71619	0.79657
2122.74	0.02475	0.08269	0.1562	0.24731	0.33058		0.5034	0.58032	0.64607	0.71619	0.79651
2121.31	0.02477	0.08271	0.1562	0.24737	0.33057		0.50334	0.58032	0.64603	0.7162	0.79643
2119.89	0.0248	0.08269	0.15618	0.24743	0.33063		0.5033	0.58031	0.64601	0.71619	0.79643
2118.46	0.02479	0.08268	0.15616	0.24746	0.3307		0.50329	0.58029	0.64602	0.71615	0.79656
2117.03	0.02474	0.08269	0.15618	0.24747	0.33077		0.50328	0.58023	0.64606	0.71609	0.79675
2115.6	0.02464	0.0827	0.15621	0.24744	0.33083		0.50324	0.58015	0.64611	0.71606	0.79691
2114.18	0.02452	0.08271	0.15623	0.24742	0.3309		0.50317	0.58007	0.64612	0.71607	0.79694
2112.75	0.02443	0.08269	0.15625	0.24742	0.33096		0.50311	0.58002	0.64607	0.71611	0.79684
2111.32	0.02438	0.08265	0.15627	0.24744	0.33099		0.50307	0.58	0.64597	0.71612	0.79663
2109.89	0.02437	0.08263	0.15629	0.24746	0.33099		0.50306	0.57999	0.64588	0.7161	0.79642
2108.47	0.02434	0.08262	0.15629	0.2475	0.33097		0.50307	0.57998	0.64584	0.7161	0.79628
2107.04	0.02426	0.08261	0.15627	0.24758	0.33095		0.50306	0.5799	0.64582	0.71613	0.79621
2105.61	0.02418	0.08263	0.15623	0.24771	0.33099		0.50302	0.57976	0.64582	0.71617	0.79619
2104.18	0.02414	0.08268	0.15624	0.24786	0.33108		0.50295	0.57959	0.64583	0.71617	0.79617
2102.76	0.02415	0.08275	0.15633	0.24798	0.33116		0.50289	0.57947	0.64583	0.71611	0.79613
2101.33	0.02416	0.08282	0.15644	0.24808	0.33122		0.50288	0.57943	0.64581	0.71599	0.79611
2099.9	0.02412	0.08286	0.15653	0.24819	0.33129		0.5029	0.57943	0.64579	0.71588	0.79613
2098.47	0.02404	0.08287	0.15659	0.24832	0.3314		0.50294	0.57939	0.64579	0.71579	0.79616
2097.05	0.02398	0.08286	0.15665	0.2485	0.33154		0.50296	0.57931	0.64578	0.71573	0.79617
2095.62	0.02398	0.08285	0.15679	0.2488	0.33169		0.50298	0.57923	0.64576	0.7157	0.79614
2094.19	0.024	0.08285	0.15705	0.24929	0.33189		0.50297	0.57918	0.64574	0.7157	0.79611
2092.76	0.02399	0.08285	0.1575	0.25007	0.33216		0.50289	0.57912	0.64573	0.71573	0.7961
2091.34	0.02394	0.08292	0.15815	0.2513	0.33257		0.50278	0.57905	0.64575	0.71575	0.7961
2089.91	0.02389	0.08311	0.15908	0.25315	0.33324		0.50271	0.57903	0.64579	0.71576	0.79607
2088.48	0.02383	0.08345	0.1604	0.25577	0.33426		0.50271	0.57911	0.64583	0.71577	0.79598
2087.05	0.02376	0.08392	0.16221	0.25921	0.33571		0.50274	0.57918	0.64586	0.7158	0.79587
2085.63	0.02363	0.0845	0.16457	0.2635	0.3376		0.50274	0.57918	0.64589	0.71584	0.79581
2084.2	0.02346	0.08518	0.1674	0.26857	0.33986		0.50271	0.57912	0.64589	0.71586	0.79581
2082.77	0.02325	0.08593	0.17055	0.2741	0.34241		0.50268	0.57908	0.64589	0.7159	0.79588
2081.34	0.02302	0.08675	0.17376	0.27955	0.34509		0.50271	0.57916	0.64595	0.71603	0.79601
2079.92	0.02278	0.08764	0.17676	0.28434	0.34763		0.50282	0.5794	0.64614	0.71629	0.79622
2078.49	0.02253	0.08859	0.1793	0.28797	0.3497		0.50292	0.57973	0.64646	0.71665	0.79652
2077.06	0.02223	0.08951	0.18117	0.29007	0.35104		0.50295	0.58004	0.64681	0.71704	0.79691
2075.63	0.02186	0.09033	0.18227	0.29056	0.35151		0.50287	0.58031	0.64713	0.7174	0.79739
2074.21	0.02145	0.09102	0.18262	0.28961	0.35118		0.50278	0.58055	0.6474	0.71775	0.79792
2072.78	0.02108	0.09158	0.18231	0.2876	0.35026		0.50277	0.58078	0.64766	0.71813	0.7985
2071.35	0.02085	0.09201	0.18145	0.2849	0.349		0.50281	0.581	0.64788	0.71852	0.79905
2069.92	0.02079	0.09226	0.18016	0.28178	0.34757		0.50286	0.5812	0.64808	0.71895	0.79952
2068.5	0.0209	0.09235	0.17858	0.27842	0.34608		0.50286	0.58136	0.6483	0.71938	0.79984
2067.07	0.02111	0.09228	0.1768	0.27501	0.34459		0.50281	0.5815	0.64854	0.7197	0.79994
2065.64	0.02134	0.09206	0.17491	0.27175	0.34315		0.50275	0.58161	0.64873	0.71977	0.79978
2064.21	0.02156	0.09171	0.173	0.26877	0.34178		0.5027	0.58168	0.6488	0.7195	0.79935
2062.79	0.02174	0.09129	0.17113	0.26613	0.34051		0.50271	0.58169	0.64875	0.719	0.79874
2061.36	0.02189	0.09084	0.16943	0.26381	0.33936		0.50276	0.58166	0.64864	0.71848	0.79812
2059.93	0.02203	0.09042	0.16797	0.26183	0.33838		0.50279	0.58168	0.6485	0.71808	0.7976
2058.5	0.02216	0.09006	0.16678	0.26019	0.33759		0.50277	0.58182	0.64829	0.71779	0.79715
2057.07	0.02227	0.08976	0.16583	0.25888	0.33699		0.50271	0.5821	0.64808	0.71753	0.79676
2055.65	0.02234	0.08951	0.16508	0.25788	0.33655		0.50264	0.58242	0.64796	0.71725	0.79644
2054.22	0.02237	0.08929	0.16454	0.25716	0.33626		0.50259	0.58268	0.64792	0.717	0.79621
2052.79	0.02238	0.08913	0.1642	0.25669	0.33609		0.50258	0.58284	0.64792	0.71685	0.79606
2051.36	0.02239	0.08909	0.16406	0.25643	0.33602		0.50262	0.5829	0.64791	0.71675	0.79598
2049.94	0.02237	0.08918	0.16407	0.25634	0.33602		0.50272	0.58294	0.64791	0.71665	0.79594
2048.51	0.02233	0.08939	0.16422	0.2564	0.33605		0.50279	0.58301	0.64793	0.71653	0.79591
2047.08	0.02225	0.08973	0.16454	0.25658	0.33609		0.50281	0.58316	0.648	0.71643	0.79586
2045.65	0.02214	0.09016	0.16501	0.25686	0.33618		0.50277	0.5834	0.64813	0.71644	0.79585
2044.23	0.02202	0.09065	0.16556	0.25721	0.33633		0.50274	0.58377	0.64831	0.71658	0.79595
2042.8	0.02191	0.09119	0.16612	0.25763	0.33655		0.50273	0.58424	0.64852	0.7168	0.79618
2041.37	0.02179	0.09179	0.16676	0.25812	0.3368		0.50275	0.58479	0.64874	0.71696	0.79644
2039.94	0.02168	0.09249	0.16754	0.2587	0.33706		0.50274	0.58536	0.64898	0.71702	0.79661
2038.52	0.02159	0.09328	0.16848	0.25939	0.33731		0.5027	0.58595	0.64925	0.71705	0.79669
2037.09	0.02151	0.0941	0.16952	0.2602	0.33761		0.50267	0.58658	0.64952	0.71716	0.79673
2035.66	0.02142	0.09494	0.17064	0.26112	0.33804		0.50267	0.58725	0.64983	0.71739	0.79677
2034.23	0.0213	0.09584	0.17187	0.26218	0.33861		0.5027	0.588	0.65022	0.71766	0.79682
2032.81	0.02116	0.09683	0.17327	0.26344	0.3393		0.50273	0.58883	0.65068	0.71793	0.79691
2031.38	0.02099	0.09795	0.17486	0.26494	0.34008		0.50278	0.58974	0.65113	0.7182	0.79706
2029.95	0.02079	0.09912	0.17658	0.26672	0.34096		0.50286	0.59066	0.65155	0.71852	0.7973
2028.52	0.02056	0.10031	0.1784	0.26875	0.34197		0.503	0.59153	0.65199	0.71888	0.79762
2027.1	0.0203	0.1015	0.18033	0.27101	0.34316		0.50318	0.59236	0.65251	0.71927	0.79801
2025.67	0.01999	0.10272	0.18242	0.27348	0.3445		0.50339	0.59318	0.65314	0.71969	0.79846
2024.24	0.01957	0.10399	0.18468	0.27615	0.34597		0.50358	0.59403	0.65389	0.72021	0.79897
2022.81	0.01905	0.10532	0.18708	0.27897	0.34754		0.50375	0.59491	0.65472	0.72085	0.79955
2021.39	0.01848	0.10672	0.18958	0.28193	0.34918		0.50387	0.59581	0.65561	0.7216	0.80023
2019.96	0.01788	0.10825	0.1922	0.28505	0.35087		0.50395	0.59678	0.65656	0.72245	0.80112
2018.53	0.01728	0.10997	0.19498	0.28831	0.35261		0.504	0.59782	0.65764	0.72338	0.80219
2017.1	0.01671	0.11197	0.19799	0.29163	0.35435		0.50406	0.59891	0.65883	0.72435	0.80325
2015.68	0.01619	0.11425	0.2012	0.2949	0.35604		0.50413	0.60005	0.66011	0.72531	0.80416
2014.25	0.01578	0.11675	0.20451	0.29798	0.35761		0.50415	0.60128	0.66153	0.72635	0.80505
2012.82	0.01545	0.11943	0.20785	0.30077	0.35906		0.50411	0.60257	0.66312	0.72761	0.80619
2011.39	0.01518	0.12224	0.21117	0.30326	0.36046		0.50407	0.60389	0.66488	0.72915	0.80767
2009.97	0.01496	0.12511	0.21444	0.30552	0.36187		0.50403	0.60517	0.66669	0.73089	0.80938
2008.54	0.01479	0.12794	0.21756	0.30757	0.36329		0.50401	0.6064	0.66847	0.73274	0.81119
2007.11	0.01467	0.13064	0.22041	0.3094	0.36463		0.50397	0.60761	0.67019	0.73465	0.81307
2005.68	0.01459	0.13311	0.2229	0.31098	0.36585		0.50392	0.60877	0.67187	0.73659	0.81499
2004.26	0.01454	0.13532	0.225	0.31229	0.36692		0.50385	0.60978	0.67351	0.73852	0.8169
2002.83	0.01447	0.13723	0.22673	0.31334	0.36786		0.50376	0.61055	0.67506	0.74036	0.81873
2001.4	0.01438	0.13882	0.22811	0.31417	0.3687		0.50368	0.61113	0.67647	0.74204	0.82048
1999.97	0.01429	0.14009	0.22909	0.31478	0.3694		0.50362	0.61157	0.67771	0.74355	0.82216
1998.55	0.01422	0.14106	0.22966	0.31516	0.36991		0.50357	0.61187	0.67876	0.74491	0.82377
1997.12	0.01415	0.14176	0.22987	0.31525	0.37021		0.50353	0.61201	0.67961	0.74616	0.82527
1995.69	0.01406	0.14216	0.22979	0.31503	0.37033		0.50348	0.612	0.68028	0.7473	0.82674
1994.26	0.01394	0.14221	0.22947	0.31454	0.37029		0.5034	0.61187	0.6808	0.74833	0.82825
1992.84	0.01382	0.14195	0.22895	0.3139	0.37006		0.5033	0.6117	0.68117	0.74916	0.8296
1991.41	0.01373	0.14147	0.22823	0.31315	0.3696		0.50318	0.6115	0.68134	0.74966	0.83043
1989.98	0.01367	0.14083	0.22733	0.31228	0.36895		0.50311	0.61122	0.68128	0.74981	0.83061
1988.55	0.01362	0.14008	0.22626	0.31122	0.36811		0.50308	0.61081	0.68105	0.7497	0.83035
1987.13	0.01358	0.13924	0.22504	0.30998	0.36711		0.50306	0.6103	0.6807	0.74944	0.82984
1985.7	0.01355	0.13835	0.22374	0.30862	0.36597		0.503	0.60978	0.68025	0.7491	0.8292
1984.27	0.01354	0.13744	0.22239	0.30716	0.36475		0.50294	0.6093	0.67976	0.74866	0.82851
1982.84	0.01353	0.1365	0.22099	0.3056	0.3635		0.50291	0.60881	0.67927	0.74817	0.82782
1981.42	0.01356	0.13547	0.21948	0.30393	0.36226		0.50293	0.60829	0.67879	0.74766	0.82711
1979.99	0.01362	0.13433	0.21784	0.3022	0.3611		0.50299	0.60773	0.67828	0.74716	0.82636
1978.56	0.0137	0.13313	0.21609	0.30043	0.36001		0.50305	0.60716	0.6777	0.74662	0.82561
1977.13	0.01377	0.13191	0.21424	0.29862	0.35893		0.50306	0.60659	0.67712	0.74597	0.82484
1975.71	0.01387	0.13067	0.21231	0.29673	0.35779		0.50304	0.60606	0.67658	0.74525	0.824
1974.28	0.01399	0.12937	0.21032	0.29473	0.35661		0.50303	0.60562	0.67611	0.7445	0.82306
1972.85	0.01414	0.12802	0.20833	0.29264	0.35544		0.50307	0.60526	0.67563	0.74374	0.82209
1971.42	0.01433	0.12661	0.20635	0.29053	0.35437		0.50317	0.60487	0.67512	0.74301	0.82125
1970	0.01455	0.12515	0.20432	0.28844	0.35338		0.50326	0.60437	0.67458	0.74235	0.82064
1968.57	0.01481	0.12363	0.20221	0.28638	0.35244		0.5033	0.60377	0.67398	0.74172	0.82015
1967.14	0.01509	0.12209	0.20004	0.28436	0.35146		0.50329	0.60316	0.6733	0.741	0.81947
1965.71	0.01537	0.12056	0.1979	0.28239	0.35045		0.50329	0.60256	0.67257	0.74012	0.8184
1964.29	0.01567	0.11905	0.19583	0.28051	0.34949		0.50333	0.60199	0.67187	0.73919	0.81709
1962.86	0.01598	0.11753	0.19384	0.27873	0.3487		0.50342	0.60144	0.67121	0.73834	0.81581
1961.43	0.01629	0.11601	0.1919	0.27705	0.34807		0.50351	0.60089	0.67055	0.73758	0.81472
1960	0.0166	0.11452	0.19002	0.27545	0.34746		0.50359	0.60033	0.66985	0.73684	0.8138
1958.58	0.01689	0.11308	0.1882	0.27395	0.3468		0.50363	0.59972	0.66915	0.7361	0.81303
1957.15	0.01716	0.11169	0.18644	0.27253	0.34609		0.50362	0.5991	0.66849	0.73537	0.8124
1955.72	0.01743	0.11038	0.18474	0.27115	0.34541		0.5036	0.59852	0.66786	0.73464	0.81178
1954.29	0.0177	0.10918	0.18317	0.26982	0.34484		0.5036	0.598	0.6672	0.7339	0.81107
1952.87	0.01798	0.10807	0.18177	0.26857	0.34436		0.50363	0.59748	0.66652	0.73316	0.81027
1951.44	0.01826	0.107	0.18054	0.26744	0.34395		0.50366	0.59689	0.66587	0.73247	0.80949
1950.01	0.01849	0.10594	0.17938	0.26643	0.34358		0.50368	0.59622	0.66527	0.73183	0.80878
1948.58	0.01869	0.1049	0.17824	0.2655	0.34323		0.50368	0.59554	0.66474	0.73125	0.80818
1947.15	0.01887	0.10389	0.17709	0.26461	0.34289		0.50369	0.59493	0.66422	0.73072	0.80779
1945.73	0.01905	0.10292	0.17597	0.26377	0.34251		0.50369	0.59442	0.6637	0.73027	0.80775
1944.3	0.0192	0.10198	0.17491	0.26297	0.34211		0.50366	0.59397	0.66318	0.72992	0.808
1942.87	0.01934	0.1011	0.17393	0.26221	0.34176		0.50363	0.59354	0.66269	0.72959	0.80811
1941.44	0.01947	0.10033	0.17307	0.26155	0.34147		0.50368	0.59311	0.66224	0.72913	0.80763
1940.02	0.01962	0.09967	0.17231	0.26102	0.34119		0.5038	0.59266	0.66178	0.72853	0.80663
1938.59	0.01977	0.09905	0.17162	0.26058	0.34092		0.50389	0.59219	0.66131	0.72794	0.80559
1937.16	0.01991	0.09841	0.17094	0.26014	0.34067		0.50392	0.59172	0.66085	0.72746	0.80486
1935.73	0.02003	0.09775	0.17028	0.25967	0.34043		0.50397	0.59128	0.66045	0.72706	0.80438
1934.31	0.02015	0.0971	0.16966	0.25917	0.34022		0.50406	0.59086	0.66009	0.72669	0.80403
1932.88	0.02026	0.09649	0.16907	0.25864	0.34002		0.50416	0.59049	0.65971	0.72633	0.80373
1931.45	0.02035	0.09591	0.16848	0.25814	0.33984		0.50421	0.59016	0.65932	0.72595	0.80343
1930.02	0.02042	0.09533	0.1679	0.25773	0.33968		0.50421	0.58984	0.65897	0.72556	0.80308
1928.6	0.02046	0.09477	0.16735	0.25742	0.33951		0.50419	0.58948	0.65867	0.72522	0.80272
1927.17	0.0205	0.09423	0.16683	0.25714	0.33933		0.50414	0.58903	0.65837	0.72499	0.80249
1925.74	0.02055	0.09373	0.16633	0.25684	0.33916		0.50405	0.58855	0.65807	0.72488	0.80259
1924.31	0.02058	0.09326	0.16587	0.2565	0.33898		0.50391	0.58811	0.65779	0.72483	0.80293
1922.89	0.02061	0.09282	0.16546	0.25615	0.33878		0.50378	0.58774	0.65755	0.72472	0.80311
1921.46	0.02066	0.09242	0.16509	0.25583	0.33857		0.50371	0.58741	0.65728	0.72449	0.80293
1920.03	0.02071	0.09201	0.16467	0.25554	0.33838		0.50367	0.58706	0.657	0.72421	0.80263
1918.6	0.02076	0.09158	0.16421	0.25527	0.33819		0.50365	0.58667	0.65671	0.72389	0.80243
1917.18	0.02081	0.0912	0.16385	0.25505	0.33798		0.50369	0.58627	0.65637	0.72345	0.80208
1915.75	0.02088	0.09096	0.16367	0.2549	0.33771		0.50382	0.58591	0.65598	0.72288	0.80138
1914.32	0.02095	0.09076	0.16357	0.25474	0.3374		0.50395	0.5856	0.65558	0.72234	0.8006
1912.89	0.02099	0.09053	0.16342	0.25456	0.3371		0.50398	0.58529	0.65524	0.72198	0.80011
1911.47	0.02104	0.09023	0.16317	0.25435	0.33684		0.5039	0.58497	0.65496	0.72183	0.80001
1910.04	0.02108	0.08992	0.16287	0.25415	0.33662		0.50382	0.5846	0.65468	0.72175	0.80003
1908.61	0.0211	0.08967	0.16257	0.25392	0.33637		0.5038	0.5842	0.65437	0.72155	0.7999
1907.18	0.02109	0.08948	0.16231	0.25366	0.33601		0.50384	0.58377	0.65402	0.72121	0.7995
1905.76	0.02111	0.0893	0.1621	0.25338	0.33557		0.50393	0.58334	0.65368	0.7208	0.79895
1904.33	0.02115	0.08909	0.16193	0.25311	0.33512		0.50402	0.58294	0.65339	0.72045	0.79845
1902.9	0.02119	0.08888	0.16182	0.25286	0.33468		0.50408	0.58262	0.65314	0.72018	0.79807
1901.47	0.02119	0.08866	0.1617	0.25261	0.3342		0.50409	0.58233	0.65292	0.71993	0.79777
1900.05	0.02115	0.08846	0.16155	0.25236	0.33365		0.50407	0.58203	0.6527	0.71969	0.79757
1898.62	0.0211	0.08826	0.16136	0.2521	0.33303		0.50402	0.58168	0.65248	0.7195	0.79751
1897.19	0.02107	0.08808	0.16115	0.25184	0.33239		0.50395	0.58129	0.65228	0.71939	0.79755
1895.76	0.02106	0.08791	0.16096	0.25157	0.33177		0.50388	0.58087	0.65209	0.71929	0.79756
1894.34	0.02107	0.08774	0.16081	0.25131	0.33116		0.50385	0.58044	0.65188	0.71912	0.79739
1892.91	0.02108	0.08757	0.16066	0.25107	0.3306		0.50381	0.57996	0.65166	0.71889	0.79715
1891.48	0.02109	0.08737	0.16048	0.25079	0.33008		0.50371	0.57943	0.65145	0.71871	0.79704
1890.05	0.02112	0.0872	0.16029	0.25048	0.32963		0.50359	0.57888	0.65124	0.71859	0.79695
1888.63	0.02116	0.08711	0.16018	0.25022	0.32926		0.50355	0.57831	0.65101	0.71835	0.79654
1887.2	0.02119	0.08709	0.16016	0.25009	0.32903		0.50363	0.57772	0.65074	0.71796	0.79577
1885.77	0.02123	0.08705	0.16016	0.25006	0.32897		0.50376	0.57715	0.65043	0.71752	0.79501
1884.34	0.0213	0.08695	0.16014	0.25006	0.32908		0.50385	0.57661	0.65012	0.71715	0.79448
1882.92	0.02141	0.08682	0.16008	0.25004	0.32927		0.50391	0.57609	0.64986	0.71682	0.79412
1881.49	0.02154	0.08672	0.16	0.25004	0.3295		0.50394	0.57552	0.64964	0.71653	0.79383
1880.06	0.02165	0.08665	0.15992	0.25008	0.32975		0.50396	0.57494	0.64942	0.71628	0.79354
1878.63	0.02172	0.08659	0.15985	0.25018	0.33004		0.50398	0.5744	0.64915	0.71605	0.79319
1877.21	0.02178	0.08654	0.15979	0.25032	0.33037		0.50398	0.57395	0.64889	0.71577	0.79277
1875.78	0.02185	0.08648	0.15975	0.25042	0.33074		0.50393	0.57357	0.64871	0.71547	0.79242
1874.35	0.02192	0.08643	0.15972	0.25047	0.33117		0.50382	0.57319	0.64861	0.71526	0.79232
1872.92	0.02199	0.08633	0.15965	0.25047	0.33164		0.50364	0.57282	0.6485	0.71527	0.79264
1871.5	0.02202	0.0861	0.15947	0.25041	0.33212		0.50339	0.5725	0.64835	0.71558	0.79344
1870.07	0.022	0.08579	0.1592	0.25033	0.3326		0.50311	0.57229	0.64818	0.71603	0.79441
1868.64	0.02195	0.08558	0.15898	0.25031	0.33308		0.50299	0.57217	0.64799	0.71623	0.79487
1867.21	0.02193	0.08562	0.15896	0.25044	0.33355		0.50312	0.57213	0.64778	0.71594	0.79441
1865.79	0.02194	0.08579	0.15912	0.25067	0.33396		0.5034	0.5721	0.64758	0.7153	0.79339
1864.36	0.02195	0.08595	0.15931	0.25094	0.33434		0.50365	0.57207	0.64743	0.71471	0.79251
1862.93	0.02195	0.08604	0.15942	0.25121	0.33471		0.5038	0.57204	0.64731	0.71442	0.79212
1861.5	0.02195	0.0861	0.15946	0.25144	0.33506		0.50391	0.57206	0.64722	0.71436	0.79209
1860.08	0.02197	0.08612	0.15944	0.2516	0.33533		0.504	0.57218	0.64716	0.71436	0.79215
1858.65	0.02198	0.08612	0.15941	0.2517	0.33554		0.50407	0.57239	0.64709	0.71429	0.79213
1857.22	0.02196	0.08612	0.1594	0.25177	0.33572		0.50411	0.5726	0.64699	0.71416	0.79203
1855.79	0.02191	0.08612	0.1594	0.25184	0.3359		0.50417	0.57272	0.64688	0.71405	0.79194
1854.37	0.02183	0.08611	0.15939	0.25191	0.3361		0.50428	0.57276	0.64676	0.71403	0.79194
1852.94	0.02172	0.08606	0.15935	0.25197	0.33632		0.50439	0.57278	0.64667	0.71409	0.79206
1851.51	0.0216	0.086	0.1593	0.252	0.33656		0.5044	0.57281	0.64664	0.71424	0.79239
1850.08	0.02147	0.08592	0.15926	0.25201	0.33682		0.50429	0.57281	0.64667	0.71447	0.793
1848.66	0.02135	0.0858	0.15919	0.25199	0.33705		0.50408	0.57278	0.64672	0.71477	0.79384
1847.23	0.02121	0.08559	0.15902	0.25189	0.33719		0.50379	0.57275	0.64675	0.71517	0.7948
1845.8	0.02105	0.0853	0.15874	0.25169	0.33722		0.50347	0.57278	0.64675	0.71563	0.79579
1844.37	0.02091	0.08511	0.15855	0.25155	0.33719		0.50329	0.57288	0.64678	0.71596	0.79642
1842.94	0.02087	0.08521	0.15865	0.25168	0.33719		0.50343	0.57297	0.64679	0.71586	0.79612
1841.52	0.02089	0.08551	0.15898	0.252	0.33721		0.50377	0.57296	0.64672	0.71538	0.79498
1840.09	0.02089	0.08574	0.15926	0.2523	0.33726		0.50404	0.57286	0.64659	0.71485	0.79384
1838.66	0.02087	0.0858	0.15934	0.25242	0.33734		0.50412	0.57277	0.64647	0.71451	0.79326
1837.23	0.02086	0.08578	0.15931	0.25241	0.33745		0.50408	0.57274	0.64638	0.71437	0.79317
1835.81	0.02085	0.08577	0.15928	0.25237	0.33754		0.50404	0.57275	0.64629	0.71436	0.79327
1834.38	0.02079	0.08577	0.15924	0.25234	0.3376		0.50399	0.57274	0.64618	0.71443	0.79348
1832.95	0.02064	0.08569	0.15909	0.25227	0.33763		0.50383	0.5727	0.64605	0.71463	0.79394
1831.52	0.02045	0.08547	0.15882	0.25212	0.33762		0.50354	0.57265	0.64594	0.71493	0.79466
1830.1	0.02031	0.08525	0.15856	0.25198	0.3376		0.50327	0.5726	0.64592	0.7152	0.79523
1828.67	0.02025	0.08517	0.15849	0.25195	0.33763		0.50319	0.57251	0.64599	0.71527	0.79538
1827.24	0.02022	0.08522	0.15857	0.25202	0.33772		0.50325	0.57234	0.64611	0.71525	0.7954
1825.81	0.02019	0.08532	0.15867	0.2521	0.33784		0.50333	0.57218	0.64622	0.71526	0.79551
1824.39	0.02018	0.08548	0.15878	0.25218	0.33793		0.50346	0.57211	0.64624	0.71517	0.79534
1822.96	0.02021	0.08568	0.15895	0.25231	0.33796		0.50367	0.57206	0.64612	0.71484	0.79458
1821.53	0.02024	0.08581	0.15913	0.25246	0.33797		0.50386	0.57194	0.64593	0.71443	0.79364
1820.1	0.02025	0.08579	0.15924	0.25257	0.33802		0.50394	0.57177	0.6458	0.71421	0.79321
1818.68	0.02023	0.08568	0.15926	0.25262	0.33808		0.50394	0.57166	0.64577	0.7142	0.79333
1817.25	0.02021	0.0856	0.15925	0.25263	0.33808		0.50393	0.57163	0.64578	0.7142	0.7935
1815.82	0.0202	0.08558	0.15923	0.25262	0.33802		0.50391	0.57164	0.64576	0.71412	0.79342
1814.39	0.0202	0.08557	0.15918	0.25259	0.33795		0.50383	0.57163	0.64568	0.71407	0.79331
1812.97	0.02018	0.08549	0.15908	0.25253	0.33794		0.50368	0.57163	0.6456	0.71419	0.7935
1811.54	0.02016	0.08539	0.15896	0.25246	0.338		0.50354	0.57162	0.64556	0.7144	0.79389
1810.11	0.02016	0.08536	0.1589	0.25242	0.3381		0.50351	0.57158	0.64556	0.71447	0.7941
1808.68	0.02019	0.08542	0.1589	0.25243	0.3382		0.50359	0.57148	0.64557	0.71431	0.79392
1807.26	0.02022	0.0855	0.15889	0.25246	0.33825		0.5037	0.57136	0.64557	0.71405	0.79351
1805.83	0.0202	0.08552	0.15885	0.25246	0.33824		0.50372	0.57125	0.64556	0.71393	0.79331
1804.4	0.02013	0.08548	0.15875	0.25246	0.33825		0.50362	0.57118	0.64557	0.71413	0.79378
1802.97	0.02004	0.08538	0.15862	0.25244	0.33833		0.50342	0.57115	0.64562	0.71459	0.79486
1801.55	0.01996	0.08526	0.15849	0.2524	0.33842		0.50325	0.57111	0.64565	0.71495	0.79578
1800.12	0.01994	0.08518	0.15846	0.25234	0.33842		0.50321	0.57103	0.64559	0.71489	0.79577
1798.69	0.01994	0.08518	0.15854	0.2523	0.33838		0.50333	0.57093	0.64546	0.71452	0.79501
1797.26	0.01995	0.08519	0.15862	0.25225	0.33836		0.50343	0.57084	0.64532	0.71423	0.79431
1795.84	0.01991	0.08509	0.15854	0.25209	0.33833		0.50333	0.57078	0.6452	0.71429	0.79421
1794.41	0.01982	0.08486	0.15826	0.25181	0.3382		0.50297	0.57075	0.64513	0.71466	0.79481
1792.98	0.01976	0.08462	0.15796	0.25153	0.33804		0.50261	0.57073	0.64513	0.71511	0.7957
1791.55	0.01979	0.08462	0.15792	0.25151	0.33796		0.50261	0.57068	0.64518	0.71521	0.79605
1790.13	0.01991	0.0849	0.15818	0.25175	0.33795		0.50301	0.57054	0.64518	0.7148	0.79533
1788.7	0.02005	0.08521	0.15851	0.25202	0.33798		0.50345	0.57036	0.64511	0.7142	0.7942
1787.27	0.02011	0.08531	0.15867	0.25214	0.33807		0.50361	0.57022	0.64508	0.71391	0.79369
1785.84	0.02012	0.08523	0.15865	0.25212	0.33824		0.50352	0.57016	0.64514	0.714	0.79395
1784.42	0.02011	0.08514	0.15859	0.25207	0.33841		0.50336	0.57014	0.64521	0.71417	0.79428
1782.99	0.0201	0.08513	0.15856	0.25204	0.33849		0.50327	0.57009	0.64522	0.71416	0.79427
1781.56	0.0201	0.08516	0.15854	0.25203	0.33848		0.50325	0.57003	0.64519	0.71401	0.79413
1780.13	0.02009	0.08518	0.15854	0.25204	0.33842		0.50329	0.57001	0.64517	0.71386	0.79398
1778.71	0.02006	0.08519	0.15856	0.25208	0.3383		0.50335	0.56999	0.64512	0.71375	0.7937
1777.28	0.01999	0.08513	0.15853	0.25206	0.33813		0.50331	0.56994	0.64502	0.71373	0.7934
1775.85	0.01986	0.0849	0.15829	0.25187	0.33789		0.50304	0.56983	0.64488	0.71387	0.79346
1774.42	0.01968	0.08449	0.15782	0.25153	0.33757		0.50251	0.56971	0.64474	0.71416	0.79406
1773	0.01952	0.0841	0.15733	0.25122	0.33734		0.50194	0.56967	0.64466	0.71448	0.79493
1771.57	0.01948	0.08399	0.15716	0.25117	0.33743		0.50172	0.56973	0.64469	0.71475	0.79567
1770.14	0.01957	0.08422	0.15737	0.2514	0.33783		0.50194	0.56978	0.6448	0.7149	0.79601
1768.71	0.01973	0.08458	0.15774	0.25173	0.33824		0.5024	0.56976	0.6449	0.71485	0.7958
1767.29	0.01987	0.08491	0.15808	0.25201	0.33844		0.50284	0.56967	0.6449	0.71449	0.79492
1765.86	0.01994	0.08511	0.15828	0.25214	0.33842		0.50312	0.56956	0.64482	0.71395	0.79373
1764.43	0.0199	0.08509	0.15829	0.2521	0.33831		0.50315	0.56944	0.64477	0.71362	0.79309
1763	0.0198	0.08489	0.15813	0.25195	0.33824		0.50297	0.56936	0.64478	0.71366	0.79337
1761.58	0.01972	0.08472	0.15798	0.25186	0.33825		0.50286	0.56929	0.6448	0.7138	0.79391
1760.15	0.01971	0.08473	0.15797	0.25188	0.33833		0.50292	0.56919	0.64474	0.71386	0.79406
1758.72	0.01973	0.08481	0.15804	0.25192	0.3384		0.50301	0.56907	0.64466	0.71389	0.79397
1757.29	0.01976	0.08481	0.15809	0.25194	0.33841		0.503	0.56898	0.64459	0.71389	0.79382
1755.87	0.01976	0.08478	0.15812	0.25194	0.33837		0.50295	0.56892	0.64451	0.71371	0.79354
1754.44	0.0197	0.08469	0.15811	0.2519	0.33835		0.50284	0.56883	0.64443	0.71356	0.79349
1753.01	0.01956	0.08446	0.15793	0.25175	0.33835		0.50257	0.56876	0.64442	0.71385	0.7944
1751.58	0.01942	0.08411	0.15756	0.2515	0.33833		0.50216	0.5688	0.64451	0.71457	0.7961
1750.16	0.01939	0.08383	0.15722	0.25133	0.33832		0.50189	0.56894	0.64459	0.71513	0.79733
1748.73	0.01947	0.08381	0.15713	0.25135	0.33834		0.50195	0.56905	0.64459	0.71511	0.79718
1747.3	0.01957	0.084	0.15725	0.25152	0.33844		0.50221	0.569	0.64452	0.71471	0.79613
1745.87	0.01963	0.08422	0.1574	0.2517	0.33861		0.50245	0.56881	0.64445	0.71435	0.79517
1744.45	0.01966	0.08433	0.15744	0.25178	0.33876		0.50251	0.5686	0.64439	0.71414	0.79466
1743.02	0.01967	0.08428	0.15733	0.25169	0.33875		0.50239	0.5685	0.64428	0.71399	0.79445
1741.59	0.01969	0.08416	0.15716	0.2515	0.33857		0.50217	0.56848	0.64412	0.71382	0.79431
1740.16	0.01973	0.08409	0.15707	0.25136	0.33837		0.50203	0.56847	0.64398	0.71363	0.7941
1738.74	0.01975	0.08409	0.15708	0.25132	0.33826		0.50202	0.56841	0.6439	0.7135	0.79386
1737.31	0.01966	0.08396	0.15698	0.25121	0.33816		0.50188	0.56833	0.64384	0.7136	0.79405
1735.88	0.01945	0.08353	0.15661	0.25087	0.33797		0.50136	0.56833	0.64381	0.71412	0.79514
1734.45	0.0193	0.08306	0.1562	0.2505	0.33782		0.5008	0.56839	0.64385	0.7148	0.79659
1733.02	0.01938	0.08306	0.15625	0.25051	0.33793		0.50081	0.5684	0.64401	0.71505	0.79701
1731.6	0.01962	0.08356	0.15677	0.25094	0.33827		0.50144	0.56831	0.6442	0.71466	0.79604
1730.17	0.01982	0.0841	0.15729	0.25141	0.33855		0.50215	0.56819	0.6443	0.71404	0.79456
1728.74	0.01993	0.08443	0.1576	0.25168	0.33863		0.50262	0.56807	0.64428	0.71342	0.79314
1727.31	0.01998	0.08458	0.15776	0.25178	0.33861		0.50288	0.56797	0.64419	0.71288	0.79199
1725.89	0.02	0.08461	0.15782	0.25177	0.33859		0.50298	0.56789	0.64409	0.71257	0.79142
1724.46	0.02	0.08455	0.1578	0.25176	0.3386		0.50298	0.56789	0.64402	0.71254	0.79145
1723.03	0.01999	0.08443	0.15768	0.25176	0.3386		0.50289	0.56796	0.64399	0.71267	0.79178
1721.6	0.01994	0.08418	0.15737	0.25164	0.33849		0.50256	0.56801	0.64396	0.71296	0.79239
1720.18	0.0198	0.08367	0.15676	0.25125	0.33824		0.50185	0.56801	0.64391	0.71355	0.79368
1718.75	0.01961	0.08299	0.15599	0.25065	0.33795		0.50093	0.56799	0.64385	0.7144	0.79563
1717.32	0.01953	0.0825	0.15546	0.25022	0.33785		0.50035	0.56804	0.64382	0.7151	0.7973
1715.89	0.01966	0.08254	0.15549	0.25027	0.33809		0.50054	0.56812	0.64386	0.71519	0.79761
1714.47	0.0199	0.08297	0.15593	0.25068	0.33847		0.50124	0.56815	0.64391	0.71465	0.79647
1713.04	0.02011	0.08342	0.15642	0.25108	0.33875		0.50191	0.56807	0.64394	0.71386	0.79471
1711.61	0.0202	0.08369	0.15675	0.25126	0.33888		0.5023	0.56795	0.64397	0.71321	0.79319
1710.18	0.02017	0.08372	0.15684	0.25126	0.33892		0.50237	0.56788	0.64398	0.71293	0.79245
1708.76	0.02008	0.08352	0.15666	0.25117	0.33893		0.50216	0.56791	0.64396	0.71305	0.79264
1707.33	0.02	0.08318	0.1563	0.25105	0.33893		0.5018	0.56803	0.64391	0.71345	0.79353
1705.9	0.01996	0.08289	0.15596	0.25097	0.33895		0.50146	0.56822	0.64389	0.71388	0.79454
1704.47	0.01988	0.08271	0.15569	0.25085	0.33891		0.50116	0.56837	0.64388	0.71423	0.79535
1703.05	0.01967	0.08241	0.15525	0.25055	0.3387		0.50063	0.56842	0.6438	0.71468	0.79641
1701.62	0.01937	0.08186	0.15453	0.25003	0.33831		0.49978	0.56846	0.64363	0.71535	0.79801
1700.19	0.01916	0.08136	0.15393	0.24962	0.33799		0.49905	0.56853	0.64345	0.71583	0.79924
1698.76	0.01915	0.08129	0.15388	0.24963	0.33799		0.49896	0.56859	0.64336	0.71565	0.79902
1697.34	0.01927	0.08151	0.1542	0.2499	0.33823		0.49933	0.56856	0.64338	0.71506	0.79784
1695.91	0.01941	0.08181	0.15458	0.25027	0.33858		0.49989	0.56853	0.6435	0.71449	0.79653
1694.48	0.01959	0.08229	0.15511	0.25077	0.33896		0.50064	0.56857	0.64366	0.71393	0.79502
1693.05	0.01978	0.08286	0.15572	0.25129	0.33929		0.5014	0.56863	0.64376	0.71345	0.79355
1691.63	0.01988	0.08323	0.15609	0.2516	0.33948		0.50181	0.56868	0.64381	0.71332	0.79293
1690.2	0.01987	0.08331	0.15611	0.25167	0.33957		0.50181	0.56877	0.64384	0.71357	0.7933
1688.77	0.01976	0.08317	0.15588	0.25156	0.3396		0.50154	0.56887	0.64383	0.7139	0.79406
1687.34	0.01955	0.08277	0.15539	0.25125	0.33946		0.50095	0.56898	0.6437	0.71421	0.79497
1685.92	0.01926	0.08205	0.1546	0.25072	0.33914		0.50003	0.56915	0.64352	0.71476	0.79643
1684.49	0.01902	0.0814	0.15388	0.25028	0.33892		0.49926	0.56944	0.64349	0.71551	0.79814
1683.06	0.01901	0.08145	0.15388	0.2504	0.33912		0.49935	0.56974	0.64372	0.71585	0.79873
1681.63	0.01918	0.0821	0.15454	0.25099	0.33959		0.50015	0.5699	0.64398	0.71545	0.79768
1680.21	0.01933	0.08271	0.15521	0.25156	0.33995		0.50089	0.56997	0.64409	0.71476	0.79608
1678.78	0.01934	0.0829	0.15546	0.25179	0.34003		0.50111	0.5701	0.64408	0.71431	0.79504
1677.35	0.01924	0.08269	0.15525	0.25168	0.33993		0.5008	0.57033	0.64405	0.71432	0.79499
1675.92	0.0191	0.08236	0.15484	0.25141	0.33985		0.5003	0.57063	0.64407	0.71461	0.79556
1674.5	0.01901	0.08218	0.15455	0.25126	0.33988		0.5	0.57092	0.6441	0.71475	0.7959
1673.07	0.01896	0.08214	0.15444	0.25126	0.34001		0.49992	0.57116	0.64409	0.71471	0.79586
1671.64	0.01887	0.08203	0.1543	0.25124	0.34013		0.49974	0.5714	0.6441	0.71483	0.79605
1670.21	0.01878	0.08186	0.15408	0.25118	0.34025		0.49948	0.57172	0.64424	0.7152	0.79653
1668.79	0.0188	0.08192	0.15409	0.25125	0.34043		0.49952	0.57205	0.64443	0.71532	0.7964
1667.36	0.01891	0.08227	0.15444	0.25152	0.3407		0.49994	0.57229	0.64453	0.71488	0.79529
1665.93	0.01896	0.08256	0.15475	0.25176	0.34094		0.5003	0.57244	0.64448	0.71434	0.79417
1664.5	0.01887	0.08252	0.15475	0.25184	0.34105		0.50024	0.57263	0.64442	0.71422	0.79393
1663.08	0.01873	0.08235	0.15458	0.25183	0.34105		0.49996	0.57296	0.64446	0.71451	0.79431
1661.65	0.01865	0.08234	0.15453	0.25189	0.34107		0.49986	0.57335	0.64463	0.71477	0.79443
1660.22	0.01861	0.08253	0.15462	0.25204	0.34117		0.50002	0.57369	0.64482	0.71475	0.79406
1658.79	0.01852	0.08264	0.1546	0.25213	0.34128		0.5001	0.57396	0.64494	0.71467	0.79386
1657.37	0.0183	0.08238	0.15421	0.25194	0.34126		0.49971	0.5742	0.64496	0.7149	0.79463
1655.94	0.01795	0.08157	0.15326	0.25129	0.341		0.4986	0.57444	0.64486	0.71564	0.7967
1654.51	0.01759	0.08039	0.15191	0.25032	0.34057		0.49699	0.57483	0.64466	0.71671	0.79943
1653.08	0.01744	0.07967	0.15101	0.24972	0.34037		0.49593	0.57547	0.64456	0.71738	0.80091
1651.66	0.01755	0.08006	0.15135	0.25009	0.34076		0.49628	0.57613	0.64476	0.7172	0.80001
1650.23	0.01765	0.08079	0.15218	0.2508	0.34133		0.49715	0.57652	0.64509	0.71686	0.79867
1648.8	0.01756	0.08102	0.15251	0.25109	0.34163		0.4974	0.57673	0.64534	0.71703	0.79862
1647.37	0.01741	0.08081	0.15234	0.25101	0.34168		0.49709	0.577	0.64547	0.71746	0.79931
1645.95	0.01735	0.08074	0.15229	0.25107	0.34182		0.49697	0.57741	0.64559	0.71745	0.79916
1644.52	0.01736	0.08109	0.15268	0.25152	0.34221		0.49735	0.57784	0.64577	0.71686	0.7978
1643.09	0.01731	0.0815	0.15315	0.25202	0.34269		0.49779	0.57819	0.64601	0.71625	0.79639
1641.66	0.01718	0.08164	0.15333	0.25224	0.34305		0.49789	0.57849	0.64621	0.71608	0.79579
1640.24	0.01697	0.08144	0.15312	0.25211	0.34319		0.49758	0.57875	0.64633	0.71637	0.79611
1638.81	0.0167	0.08088	0.15253	0.25168	0.34311		0.49689	0.579	0.64636	0.71703	0.79728
1637.38	0.01637	0.08011	0.1517	0.25111	0.34286		0.49591	0.57932	0.64637	0.71788	0.799
1635.95	0.01607	0.07955	0.15104	0.25079	0.3427		0.49512	0.5798	0.64647	0.71851	0.80032
1634.53	0.01593	0.07969	0.15106	0.25105	0.3429		0.4951	0.5803	0.64671	0.71844	0.80009
1633.1	0.01591	0.08033	0.15165	0.25167	0.34342		0.49571	0.58061	0.64696	0.71784	0.79861
1631.67	0.01586	0.08085	0.15217	0.25215	0.34393		0.49624	0.58077	0.64714	0.71735	0.79735
1630.24	0.01573	0.08095	0.15229	0.25226	0.34424		0.49633	0.58092	0.64725	0.71734	0.79708
1628.82	0.01554	0.08078	0.1521	0.25217	0.34436		0.49612	0.58112	0.64733	0.71767	0.79755
1627.39	0.01538	0.08056	0.15184	0.25204	0.34442		0.49585	0.58128	0.6474	0.71804	0.79817
1625.96	0.01527	0.08036	0.1516	0.25189	0.34452		0.4956	0.58139	0.64746	0.7183	0.79873
1624.53	0.01518	0.08017	0.15137	0.25171	0.34468		0.49539	0.58155	0.64752	0.71852	0.79924
1623.1	0.01511	0.08011	0.15126	0.25162	0.34489		0.49539	0.58181	0.64762	0.71865	0.79946
[truncated: 296 more rows]

## Sheet: figure5b
Ru/A-TiO2-air-H2	25	160	200	240	300		Ru/A-TiO2-H2	25	160	200	240	300
[truncated: 1,402 more rows]

[truncated: 7 more sheets: Supplementary Figure 3, Supplementary Figure 4, Supplementary Figure 7, Supplementary Figure 8, Supplementary Figure 9, Supplementary Figure 10, Supplementary Figure 11]
